# Supplementary material for: Robust network data envelopment analysis approach to evaluate the efficiency of regional electricity power networks under uncertainty
Source: PLoS One. 2017 Sep 27;12(9):e0184103. doi: 10.1371/journal.pone.0184103 (PMC5617154; doi:10.1371/journal.pone.0184103)
Supplement: S1 File — (ZIP) [file pone.0184103.s001.zip]

Archive with 110 entries (108 files):
- Iranian electricity power industry statistics-2014-2015/
- Iranian electricity power industry statistics-2014-2015/1.xlsx
- Iranian electricity power industry statistics-2014-2015/10-1.xlsx
- Iranian electricity power industry statistics-2014-2015/10-2.xlsx
- Iranian electricity power industry statistics-2014-2015/11-1.xlsx
- Iranian electricity power industry statistics-2014-2015/11-2.xlsx
- Iranian electricity power industry statistics-2014-2015/11-3.xlsx
- Iranian electricity power industry statistics-2014-2015/11-4.xlsx
- Iranian electricity power industry statistics-2014-2015/11-5.xlsx
- Iranian electricity power industry statistics-2014-2015/12.xlsx
- Iranian electricity power industry statistics-2014-2015/13.xlsx
- Iranian electricity power industry statistics-2014-2015/14.xlsx
- Iranian electricity power industry statistics-2014-2015/15.xlsx
- Iranian electricity power industry statistics-2014-2015/16.xlsx
- Iranian electricity power industry statistics-2014-2015/17.xlsx
- Iranian electricity power industry statistics-2014-2015/18.xlsx
- Iranian electricity power industry statistics-2014-2015/19.xlsx
- Iranian electricity power industry statistics-2014-2015/2.xlsx
- Iranian electricity power industry statistics-2014-2015/20.xlsx
- Iranian electricity power industry statistics-2014-2015/21.xlsx
- Iranian electricity power industry statistics-2014-2015/22.xlsx
- Iranian electricity power industry statistics-2014-2015/23.xlsx
- Iranian electricity power industry statistics-2014-2015/24.xlsx
- Iranian electricity power industry statistics-2014-2015/25.xlsx
- Iranian electricity power industry statistics-2014-2015/26.xlsx
- Iranian electricity power industry statistics-2014-2015/27.xlsx
- Iranian electricity power industry statistics-2014-2015/28.xlsx
- Iranian electricity power industry statistics-2014-2015/29.xlsx
- Iranian electricity power industry statistics-2014-2015/3.xlsx
- Iranian electricity power industry statistics-2014-2015/30.xlsx
- Iranian electricity power industry statistics-2014-2015/31.xlsx
- Iranian electricity power industry statistics-2014-2015/32.xlsx
- Iranian electricity power industry statistics-2014-2015/33.xlsx
- Iranian electricity power industry statistics-2014-2015/34.xlsx
- Iranian electricity power industry statistics-2014-2015/35.xlsx
- Iranian electricity power industry statistics-2014-2015/36.xlsx
- Iranian electricity power industry statistics-2014-2015/37.xlsx
- Iranian electricity power industry statistics-2014-2015/38.xlsx
- Iranian electricity power industry statistics-2014-2015/39.xlsx
- Iranian electricity power industry statistics-2014-2015/4.xlsx
- Iranian electricity power industry statistics-2014-2015/40.xlsx
- Iranian electricity power industry statistics-2014-2015/41.xlsx
- Iranian electricity power industry statistics-2014-2015/42.xlsx
- Iranian electricity power industry statistics-2014-2015/43.xlsx
- Iranian electricity power industry statistics-2014-2015/44-1.xlsx
- Iranian electricity power industry statistics-2014-2015/44-2.xlsx
- Iranian electricity power industry statistics-2014-2015/45.xlsx
- Iranian electricity power industry statistics-2014-2015/46.xlsx
- Iranian electricity power industry statistics-2014-2015/47.xlsx
- Iranian electricity power industry statistics-2014-2015/48.xlsx
- Iranian electricity power industry statistics-2014-2015/5.xlsx
- Iranian electricity power industry statistics-2014-2015/6.xlsx
- Iranian electricity power industry statistics-2014-2015/7.xlsx
- Iranian electricity power industry statistics-2014-2015/8.xlsx
- Iranian electricity power industry statistics-2014-2015/9.xlsx
- Iranian electricity power industry statistics-2013-2014/
- Iranian electricity power industry statistics-2013-2014/1.xlsx
- Iranian electricity power industry statistics-2013-2014/10-1.xlsx
- Iranian electricity power industry statistics-2013-2014/10-2.xlsx
- Iranian electricity power industry statistics-2013-2014/11-1.xlsx
- Iranian electricity power industry statistics-2013-2014/11-2.xlsx
- Iranian electricity power industry statistics-2013-2014/11-3.xlsx
- Iranian electricity power industry statistics-2013-2014/11-4.xlsx
- Iranian electricity power industry statistics-2013-2014/11-5.xlsx
- Iranian electricity power industry statistics-2013-2014/12.xlsx
- Iranian electricity power industry statistics-2013-2014/13.xlsx
- Iranian electricity power industry statistics-2013-2014/14.xlsx
- Iranian electricity power industry statistics-2013-2014/15.xlsx
- Iranian electricity power industry statistics-2013-2014/16.xlsx
- Iranian electricity power industry statistics-2013-2014/17.xlsx
- Iranian electricity power industry statistics-2013-2014/18.xlsx
- Iranian electricity power industry statistics-2013-2014/19.xlsx
- Iranian electricity power industry statistics-2013-2014/2.xlsx
- Iranian electricity power industry statistics-2013-2014/20.xlsx
- Iranian electricity power industry statistics-2013-2014/21.xlsx
- Iranian electricity power industry statistics-2013-2014/22.xlsx
- Iranian electricity power industry statistics-2013-2014/23.xlsx
- Iranian electricity power industry statistics-2013-2014/24.xlsx
- Iranian electricity power industry statistics-2013-2014/25.xlsx
- Iranian electricity power industry statistics-2013-2014/26.xlsx
- Iranian electricity power industry statistics-2013-2014/27.xlsx
- Iranian electricity power industry statistics-2013-2014/28.xlsx
- Iranian electricity power industry statistics-2013-2014/29.xlsx
- Iranian electricity power industry statistics-2013-2014/3.xlsx
- Iranian electricity power industry statistics-2013-2014/30.xlsx
- Iranian electricity power industry statistics-2013-2014/31.xlsx
- Iranian electricity power industry statistics-2013-2014/32.xlsx
- Iranian electricity power industry statistics-2013-2014/33.xlsx
- Iranian electricity power industry statistics-2013-2014/34.xlsx
- Iranian electricity power industry statistics-2013-2014/35.xlsx
- Iranian electricity power industry statistics-2013-2014/36.xlsx
- Iranian electricity power industry statistics-2013-2014/37.xlsx
- Iranian electricity power industry statistics-2013-2014/38.xlsx
- Iranian electricity power industry statistics-2013-2014/39.xlsx
- Iranian electricity power industry statistics-2013-2014/4.xlsx
- Iranian electricity power industry statistics-2013-2014/40.xlsx
- Iranian electricity power industry statistics-2013-2014/41.xlsx
- Iranian electricity power industry statistics-2013-2014/42.xlsx
- Iranian electricity power industry statistics-2013-2014/43.xlsx
- Iranian electricity power industry statistics-2013-2014/44-1.xlsx
- Iranian electricity power industry statistics-2013-2014/44-2.xlsx
- Iranian electricity power industry statistics-2013-2014/45.xlsx
- Iranian electricity power industry statistics-2013-2014/46.xlsx
- Iranian electricity power industry statistics-2013-2014/47.xlsx
- Iranian electricity power industry statistics-2013-2014/48.xlsx
- Iranian electricity power industry statistics-2013-2014/5.xlsx
- Iranian electricity power industry statistics-2013-2014/6.xlsx
- Iranian electricity power industry statistics-2013-2014/7.xlsx
- Iranian electricity power industry statistics-2013-2014/8.xlsx
- Iranian electricity power industry statistics-2013-2014/9.xlsx
