# Supplementary material for: Robust network data envelopment analysis approach to evaluate the efficiency of regional electricity power networks under uncertainty
Source: PLoS One. 2017 Sep 27;12(9):e0184103. doi: 10.1371/journal.pone.0184103 (PMC5617154; doi:10.1371/journal.pone.0184103)
Supplement: S1 File — (ZIP) [file pone.0184103.s001.zip › Iranian electricity power industry statistics-2014-2015/1.xlsx]

## Sheet: 1
	Table (1): Activities regarding to development of small-scale generators by the end of year March 2015
	Companies		Number and Capacity of Agreements		Construction Licenses
		Number	(MW) Capacity	Number	(MW) Capacity
	TAVANIR	116	4598.96	89	2165.27
	Regional Electric Companies	92	1058.04	68	830.461
	Distribution Electric Companies	190	845.63	122	565.605
	Total	398	6502.63	279	3561.33
