# Supplementary material for: Robust network data envelopment analysis approach to evaluate the efficiency of regional electricity power networks under uncertainty
Source: PLoS One. 2017 Sep 27;12(9):e0184103. doi: 10.1371/journal.pone.0184103 (PMC5617154; doi:10.1371/journal.pone.0184103)
Supplement: S1 File — (ZIP) [file pone.0184103.s001.zip › Iranian electricity power industry statistics-2014-2015/10-1.xlsx]

## Sheet: 10-1 
	Table (10-1) : Iranian Electric Power Industry at a Glance
	Description	Unit	2013	2014	Change(%)
	General Indices
	Capacity per Capita	Watt	908	934	2.86344
	Electricity Production per Capita (MOE)	kWh	3388	3505	3.45336
	Electricity Consumption per Capita (MOE)	kWh	2624	2805	6.89787
	Average Household Consumption	kWh	2610	2765	5.9387
	Utilization of Effective Capacity of Power Plants	%	44.8	49	9.375
	Average Efficiency of Thermal Power Plants (MOE)	%	37	36.3	-1.89189
	Load Factor	%	65.6	67.1	2.28659
	Power Cut/Customer	Min/Day	2.47	2.38	-3.64372
	Customers Density per Km2	Customer	18.4	19.2	4.34783
	Customers per Employee	Customer	644	686	6.52174
	Residential Consumption	%	31.7	32.4	2.2082
	Share of Export From Total Sale	%	5.7	4.39739	-22.8528
	Share of Electricity Consumption Productive Sectors.(Agri+Ind)	%	51.1	49.8	-2.54403
	Employee per Installed Capacity	Person/MW	1494	1583.38	5.98237
	Productivity of Employee	MWH/Person	5573	5941.13	6.60552
	The Ratio of High Educated Staff to Total	%	43.8	47.9	9.36073
	Installed Capacity	MW	70280	73153	4.08793
	Hydro	MW	10265	10785	5.06576
	Steam	MW	15830	15830	0
	Combined Cycle	MW	17850	18494	3.60784
	Gas	MW	24715	26412	6.86628
	Diesel	MW	439	439	0
	Nuvlear & Renewable Energy	MW	1181	1193	1.01609
	Max.Supplied Load	MW	46474	46828	0.761716
	Max.Demand	MW	46474	48937	5.29974
	Total Energy Generation	GWh	262192	274479	4.68626
	Hydro	GWh	14470	13862	-4.2018
	Steam	GWh	89664	85623	-4.50683
	Combined Cycle	GWh	87135	96823	11.1184
	Gas	GWh	66039	73340	11.0556
	Diesel	GWh	71	83	16.9014
	Nuclear & Renewable Energy	GWh	4814	4748	-1.371
	C-Energy Losses	%	14.78	13.13	-11.1637
	Transmission & Sub-Transmission	%	3.35	3.02	-9.85075
	Distribution	%	14.83	12.93	-12.8119
