# Supplementary material for: Robust network data envelopment analysis approach to evaluate the efficiency of regional electricity power networks under uncertainty
Source: PLoS One. 2017 Sep 27;12(9):e0184103. doi: 10.1371/journal.pone.0184103 (PMC5617154; doi:10.1371/journal.pone.0184103)
Supplement: S1 File — (ZIP) [file pone.0184103.s001.zip › Iranian electricity power industry statistics-2014-2015/10-2.xlsx]

## Sheet: 10-2 
	Table (10-2) : Iranian Electric Power Industry at a Glance
	Description	Unit	2013	2014	Change(%)
	Fuel Consumption(MOE)
	Gas oil	106 Litter	12186	8872	-27.1951
	Fuel oil	106 Litter	15263	10273	-32.6934
	Nature Gas	106 m3	36648	50172	36.9024
	Lines Length
	400 kV	km-Circuit	19915	19995	0.401707
	230 kV	km-Circuit	30300	30732	1.42574
	132 kv	km-Circuit	22665	22919	1.12067
	63&66 kV	km-Circuit	46240	47105	1.87067
	Medium voltage distribution lines	km	388823	397998	2.35969
	Low voltage distribution lines	km	325868	336491	3.25991
	Substation Capacity
	400 kV	MVA	54303	57143	5.22991
	230 kV	MVA	71605	75024	4.77481
	132 kV	MVA	27838	29269	5.14046
	63 & 66 kV	MVA	63270	65061	2.83073
	Distribution	MVA	100878	105356	4.43903
	Total Energy Sale
	A-Domestic Sale	GWh	203088	219653	8.15656
	Residential	GWh	64379	71163	10.5376
	Public	GWh	17831	19767	10.8575
	Agricultural	GWh	33103	35188	6.29852
	Industrial	GWh	70634	74294	5.18164
	Others Consumption	GWh	13377	15404	15.1529
	Street lights	GWh	3765	3837	1.91235
	B-Electricity Exchange	GWh	7879	5888	-25.2697
	Customers	1000 Customer	30287	31672	4.6
	Residential	1000 Customer	24671	25739	4.32897
	Public	1000 Customer	1283	1382	7.71629
	Agricultural	1000 Customer	330	353	6.9697
	Industrial	1000 Customer	194	206	6.18557
	Others Consumption	1000 Customer	3810	3992	4.7769
	Number of Personnel	Person	47047	46200	-1.8
	Tavanir Co.	Person	882	823	-6.68934
	REC.s	Person	17985	17675	-1.72366
	Generation Co.s & Dams	Person	10249	9846	-3.93209
	Distribution Co.s	Person	16499	16441	-0.351536
	Others*	Person	1432	1415	-1.18715
	Electricity Average sale price	Rial/kWh	418.5	525.6	25.5914
	Residential	Rial/kWh	346.7	439.4	26.7378
	Public	Rial/kWh	516.3	617.6	19.6204
	Agricultural	Rial/kWh	133.2	177.9	33.5586
	Industrial	Rial/kWh	442.6	542.6	22.5938
	Others Consumption	Rial/kWh	1342.2	1664	23.9756
