# Supplementary material for: Robust network data envelopment analysis approach to evaluate the efficiency of regional electricity power networks under uncertainty
Source: PLoS One. 2017 Sep 27;12(9):e0184103. doi: 10.1371/journal.pone.0184103 (PMC5617154; doi:10.1371/journal.pone.0184103)
Supplement: S1 File — (ZIP) [file pone.0184103.s001.zip › Iranian electricity power industry statistics-2014-2015/11-1.xlsx]

## Sheet: 11-1
	Table (11-1) : Specifications of Thermal and Hydro Power Plants in 2014
	Power Plant	Company	Site	Operation Year	No. Units	Nominal Capacity (MW)
	A-steam Power Plants
	Tarasht (Shahid Firouzi)	Tehran	Tehran	1959	4	50
	Besat	Tehran	Tehran	1967-1968	3	247.5
	Islam Abad (Isfahan)	Isfahan	Isfahan	1969	2	75
				1974	1	120
				1980-1988	2	640
	Sahid Montazer Ghaem	Tehran	Karaj	1971-1973	4	625
	Loushan (Shahid Beheshti)	Gilan	Loushan	1973	2	240
	Zarand	Kermn	Zarand	1973	2	60
	Mashhad	Khorasan	Mashhad	1973-1974	2	120
				1968-2007	1	12.5
	Zargan		Ahwaz	1975-1992	2	290
	Neka (Shahid Salimi)	Mazandaran	Neka	1979-1981	4	1760
				2007	2	19.6
	Ahwaz (Ramin)	Khozestan	Ahwaz	1979-1999	6	1890
				2007	2	13
	Bandar Abbas	Hormozgan	Bandar Abbas	1980-1985	4	1280
	Shahid M. Montazeri	Isfahan	Isfahan	1984-1999	8	1600
				2011-2012	2	16
	Toos	Khorasan	Mashhad	1985-1987	4	600
	Tabriz	Azarbayjan	Tabriz	1986-1989	2	736
	Shahid Rajaee	Tehran	Ghazvin	1992	4	1000
	Bistoon	Gharb	Kermanshah	1994	2	640
	Shahid Mofateh	Bakhtar	Hamedan	1994	4	1000
	Iran Shahr	Sistan&Baluchestan	Iran shahr	1995-97-02-03	4	256
	Shazand	Bakhtar	Arak	2000-2001	4	1300
	Sahand	Azarbayjan	Tabriz	2004-2005	2	650
	Total Steam Plants				79	15240.6
