# Supplementary material for: Robust network data envelopment analysis approach to evaluate the efficiency of regional electricity power networks under uncertainty
Source: PLoS One. 2017 Sep 27;12(9):e0184103. doi: 10.1371/journal.pone.0184103 (PMC5617154; doi:10.1371/journal.pone.0184103)
Supplement: S1 File — (ZIP) [file pone.0184103.s001.zip › Iranian electricity power industry statistics-2014-2015/11-2.xlsx]

## Sheet: 11-2
	Table (11-2) : Specifications of Gas Power Plants in 2014
	Power Plant	Company	Site	Operation Year	No. Units	Nominal Capacity (MW)
	B-Gas Power Plants
	Shiraz	Fars	Shiraz	1965	1	11.8
				1967	3	45
				1973	1	28.6
				1974	1	25.6
				1975	1	24.2
				1981	1	60.8
	Mashhad	Khorasan	Mashad	1971-1989	2	37.6
				1977-1978	2	158
	Bushehr	Fars	Bushehr	1975-1993	2	50
	Loushan (Shahid Beheshti)	Gilan	Loushan	1977	2	120
	Doroud	Bakhtar	Doroud	1977	2	60
	Shahid Zanbagh (Yazd)	Yazd	Yazd	1977-1979	4	97
	Rey	Tehran	Rey	1977-1978	4	128
				1977-87-07	10	237
				1978	9	288
				1978	3	255
				1978	1	24
	Zagan		Ahvaz	1978-1980	4	128
	Tabriz (New)	Azarbayjan	Tabriz	1978	2	64
	Chabahar (Konarak)	Sistan & Baluchestan	Chabahar	1978	6	142.5
	Orumia	Azarbaijan	Orumia	1981	2	60
	Shariati	Khorasan	Mashhad	1984-1986	6	150
	Sufian	Azarbayjan	Tabriz	1984-1985	4	100
	Zahedan	Sistan & Baluchestan	Zahedan	1986	3	73.4
				1995	1	30
				1997	1	24.8
				2007	4	98
	Ghaen	Khorasan	Ghaen	1987-1994	3	75
	Hasa	Esfahan	Shahin shahr	1989	3	87.6
	Kangan	Fars	Kangan	199596-97-02	6	150
				1995	1	14
	Yazd	Yazd	Yazd	1998	2	120
	Farg Darab	Fars	Darab	2002	3	4.2
	Bandar Abbas	Hormozgan	Bandar Abbas	2002	2	50
	Hormozgan (Khalije Fars) C.C	Hormozgan	Bandar Abbas	2004-2005	6	990
	Shirvan C.C	Khorasan	Shirvan	2005-06-07	6	954
	Chelsotoon		Esfahan	2005-2006	6	954
	Parand	Tehran	Tehran	2005	6	954
	Roud Shour		Tehran	2005-2006	3	789
	Orumia C.C	Azarbayjan	Orumia	2006-2007	4	636
				2009	2	324
	Sabalan C.C	Azarbayjan	Ardebil	2006-2007	4	636
				2009	2	324
	Kahnodj		Kahnodj	2009-2012	3	75
	Asaloye		Asaloye	2006-2007	6	954
	Ferdosi C.C		Khorasan	2006-2007	6	954
	Jahrom C.C	Fars	Jahrom	2006-2007	6	954
	Chabahar*	Sistan & Baluchestan	Chabahar	2007	4	96
				2007-2008	2	318
	Shahid kaveh C.C (Ghaenat)	Khorasan	Ghaen	2007-2008	4	636
	Khorramshahr		Khorramshahr	2007-08-09-13	6	972
	Noshahr		Noshahr	2008	2	47.4
	Kashan		Kashan	2008	2	324
	Golestan		Golestan	2009	6	972
	Zagros	Gharb	Kermanshah	2009-2010	4	648
	Soltanie	Zanjan	Zanjan	2009-10-11	4	648
	Semnan C.C	Semnan	Semnan	2009	2	324
	Bastami (Shahrood)	Semnan	Shahroud	2010	2	324
	Hafez(Fars)		Fars	2010-2011	6	972
	Bam Pour	Sistan & Baluchestan	Iranshahr	2012-2014	2	324
	Esin	Hormozgan	Hormozgan	2013	4	648
	Shobad(Kahnodj)	Kerman	Kahnodj	2013	2	324
	Sarv(ChadorMaloo)	Yazd	ChadorMaloo	2013	2	324
	Eslamabad gharb	Gharb	Eslamabad	2013	3	75
	Shams Sarakhs		Sarakhs	2013	2	50
	DG&CHP		Country	2010-11-12	80	665
	Total Gas Power Plant in NG				301	21211.5
	Kish(Gas)	Kish	Kish	1992-99-2003	3	112.5
				2006-2007	1	24.25
				2006-2007	2	47
	khark(Gas)	Fars	Khark	2014	1	25
	Total Gas Power Plant out of NG				7	208.75
	Total Gas Power Plant				308	21420.2
