# Supplementary material for: Robust network data envelopment analysis approach to evaluate the efficiency of regional electricity power networks under uncertainty
Source: PLoS One. 2017 Sep 27;12(9):e0184103. doi: 10.1371/journal.pone.0184103 (PMC5617154; doi:10.1371/journal.pone.0184103)
Supplement: S1 File — (ZIP) [file pone.0184103.s001.zip › Iranian electricity power industry statistics-2014-2015/11-4.xlsx]

## Sheet: 11-4
	Table (11-4) : Specifications of Hydroe Power Plants in 2014
	Power Plant	Company	Site	Operation Year	No. Units	Nominal Capacity (MW)
	D-Large Hydro Power Plants
	Dez Dam	Khozestan	Andimeshk	1962-1971	8	520
	Shahid Abbaspour Dam	Khozestan	Masjed Soleyman	1977-2002-03	8	2000
	Masjed Soleyman Dam	Khozestan	Masjed Soleyman	2002-03-07-08	8	2000
	Karkheh Dam	Khozestan	Karkheh	2002-2003	3	399.9
	Karoune 3 Dam	Khozestan	Masjed Soleyman	2004-05-06	8	2000
	Karoune 4 Dam	Isfahan	Chahar Mahal	2010-2011	4	1000
	Golvand Dam	Khozestan	Masjed Soleyman	2012	4	1000
	Kalan Dam	Tehran	East Tehran	1988	3	115.5
	Mollasadra Dam	fars	Fars	2007	2	100
	siabisheh	Mazandaran	Masjed Soleyman	2011	4	1040
	Total Large Hydro Power Plants				52	10175.4
	E-Medium Hydro Power Plants
	Amir Kabir Dam	Tehran	Karaj	1961	2	90
	Sefid Rood Dam	Shomal	Mangil	1964	5	87.5
	Latyan Dam	Tehran	Latyan	1969-1987	2	45
	Zayandeh Rood Dam	Isfahan	Isfahan	1970	3	55.5
	Aras Dam	Azarbaijan	Jolfa	1973	2	22
	Jiroft Dam	Kerman	Jiroft	1997	2	32.4
	Maroun Dam	Khozestan	Behbahan	2004	1	75
	Koohrang Dam	Isfahan	Koohrang	2004-2005	3	39.3
	Vafarghan Dam	Markazi	Saveh	1996	2	10.4
	Taleghan Dam	Tehran	Taleghan	2006	2	18
	Shoot-e-Moghan Dam	Azarbaijan	Moghan	2002	2	13
	Dorood Zan Dam	Fars	Shiraz	1989	2	10
	Takam Dam	Mazandaran	Mazandaran	2008	3	15
	Lavalak Dam	Tehran	Tehran	2008--2009	2	44
	Total Medium Hydro Power Plants				33	557.1
	F-Small Hydro Power Plants
	Mahabad Dam	West Azarbaijan	Mahabad	1972	2	6
	Arde (Out of NG)	Gilan	Gilan	1991	1	0.13
	Asiabak Dam	Markazi	Saveh	1997	2	5.2
	Polkalo 4		Dena	1994	2	2.5
	Golab	Isfahan	Golab	1996	1	2.8
	Kerik 2		Dena	2006	2	2.5
	Kerik 3		Dena	2006	2	3
	Siram (Out of NG)	Larestan	Siram	2004	1	0.05
	Sarrood (Out of NG)	Khorasan	Sarrood	1988	1	0.07
	Maran (Out of NG)	Mazandaran	Maran	2005	1	0.04
	Khalian (Out of NG)	Gilan	Khalian	2005	1	0.03
	Gerni (Out of NG)	Khorasan	Gerni	2005	1	0.25
	Nave (Out of NG)	Gilan	Nave	2005	1	0.06
	Darjan (Out of NG)	Mazandaran	Darjan	2005	1	0.05
	Polkalo2 & Khakhdan	Kohgiloyeh	Dena	2008	2	4
				2008	1	0.9
	Shahid Talebi (Sepidan)	Fars	Sepidan	1995	3	2.25
	Jannat Roodbar (Out of NG)	Mazandaran	Roodbar	1997	2	1
	Gamasyab	Hamedan	Hamedan	2000	2	2.8
	DarrehTakht 2 (Out of NG)	Lorestan	Lorestan	2002	2	0.86
	Kernekh (Out of NG)	Ardebill	Khalkhal	2003	1	0.05
	Polkalo 1		Dena	2005	2	4
	Darreh Takht 1 (Out of NG)	Lorestan	Ezna	2006	2	0.68
	Manj		Chahar Mahal Bakhtiari	2010	2	5
	Piran	Kermanshah	Kermanshah	2011	2	8.5
	Out Network Small Hydro				15	3
	Network Small Hydro				25	49.4
	Total Small Hydro Power Plants				40	52.44
	Total Hydro Power Plant				125	10785
