# Supplementary material for: Robust network data envelopment analysis approach to evaluate the efficiency of regional electricity power networks under uncertainty
Source: PLoS One. 2017 Sep 27;12(9):e0184103. doi: 10.1371/journal.pone.0184103 (PMC5617154; doi:10.1371/journal.pone.0184103)
Supplement: S1 File — (ZIP) [file pone.0184103.s001.zip › Iranian electricity power industry statistics-2014-2015/12.xlsx]

## Sheet: 12
									(MW)
	Table (12): Time Schedule for Completion of Various New Thermal and Hydro Power Plants
	No.	Status	Name of Power Plants	Type of Power Plant	Dispatching Region	2015	2016	2017	2018
	1	MOE	Shirvan	Steam	Khorasan	0	480	0	0
	2		Sarbandar-Mahshahr		Khozestan	324	324	0	0
	3		West Mazandaran		Mazandaran	0	324	0	0
	4		Ramin Development		Khozestan	0	0	325	325
	5		Shazand Development		Bakhtar	0	0	325	325
	6		Tabas		yazd	0	162	325	325
	7	Boo	south Ahvaz	C.C	Khozestan	0	162	322	0
	8		chadomarmalo		yazd	160	0	0	0
	9		pasargad Gheshm		Hormozgan	0	324	160	0
	10		West Mazandaran		Mazandaran	0	324	160	0
	11		Khoram Abad		Bakhtar	0	324	160	0
	12		Sadough(Yazd 2)		yazd	324	160	0	0
	13		Dalaho		Kermanshah	0	324	160	0
	14		Sirjan(Samangan)		kerman	0	324	160	0
	15		Kahnooj		kerman	0	160	0	0
	16		behbahan		Khozestan	324	160	0	0
	17		Jahrom		Fars	0	320	160	0
	18		Renewable	Renewable	Different regional	200	350	600	960
	19		CHP	DG & CHP	Different regional	200	480	480	480
	20	MOE (Special Projects)	west Eslamabad	Small(Gas)	Gharb	25	0	0	0
	21		Wind Power Plants	Wind	Different regional	30	140	90	100
	22	MOE	getvand	Hydro	Khozestan	0	0	0	640
	23		Seimareh		Gharb	320	160	0	0
	24		Daryan		Gharb	0	140	70	0
	25		Roodbar Lorestan		Bakhtar	225	225	0	0
	26		Sardasht		Gharb	0	60	60	0
	27		chamshir		Gharb	0	55	138	0
	28		Azad		Gharb	0	0	0	510
	29		Small Hydro Plants		Different regional	0	4	0	35
	Total Nominal Capacity of MOE Power Plants					924	1912	1333	2260
	Total Private Power Plants					1208	3412	2362	1440
	Total Nominal Capacity					2132	5324	3695	3700
	Total Gathering Nominal Capacity of Country With 73152 MW in the end 2014					75284	80608	84303	88003
