# Supplementary material for: Robust network data envelopment analysis approach to evaluate the efficiency of regional electricity power networks under uncertainty
Source: PLoS One. 2017 Sep 27;12(9):e0184103. doi: 10.1371/journal.pone.0184103 (PMC5617154; doi:10.1371/journal.pone.0184103)
Supplement: S1 File — (ZIP) [file pone.0184103.s001.zip › Iranian electricity power industry statistics-2014-2015/13.xlsx]

## Sheet: 13
						(MW)
	Table 13 : Nominal Capacities of the Power Plants in 2014
	Type of Power Plant	MOE			non-MOE	Total
		In NG	Out of NG	Total
	Steam	11241	0	11241	4589	15830
	Combined Cycle	4275	0	4275	14219	18494
	Gas	6986	209	7195	19217	26412
	Diesel	409	30	439	0	439
	Hydro	10782	3	10785	0	10785
	Atomic & Renewable	1140	0	1140	53	1193
	Total in 2014	34833	242	35075	38078	73153
	Total in 2013	35680	217	35897	34383	70280
	Annual Growth(%)	-2.37388	11.5207	-2.28988	10.7466	4.08793
	Difference in total is due to rounding
