# Supplementary material for: Robust network data envelopment analysis approach to evaluate the efficiency of regional electricity power networks under uncertainty
Source: PLoS One. 2017 Sep 27;12(9):e0184103. doi: 10.1371/journal.pone.0184103 (PMC5617154; doi:10.1371/journal.pone.0184103)
Supplement: S1 File — (ZIP) [file pone.0184103.s001.zip › Iranian electricity power industry statistics-2014-2015/14.xlsx]

## Sheet: 14
									(MW)
	Table 14 : Actual Capacity of the MOE Power Plants in 2014
	Type		Steam	C.C	Gas	Diesel	Hydro	Renewable Energy & Wind	Total
	Actual Capacity	Max	14781	16342	18573	288	10772	1193	61949
		Min	14698	13940	16008	268	10772	1193	56879
		Average	15252	15105	21368	284	10785	1193	63987
	Difference in total is due to rounding
