# Supplementary material for: Robust network data envelopment analysis approach to evaluate the efficiency of regional electricity power networks under uncertainty
Source: PLoS One. 2017 Sep 27;12(9):e0184103. doi: 10.1371/journal.pone.0184103 (PMC5617154; doi:10.1371/journal.pone.0184103)
Supplement: S1 File — (ZIP) [file pone.0184103.s001.zip › Iranian electricity power industry statistics-2014-2015/15.xlsx]

## Sheet: 15
	Table 15 : Growth of the Capacities of the MOE Power Plants in 2014
	Name of Power Plants	Unit Type	Installed Capacity (NO.* Unit Capacity)	Description
	CHP&DG	Gas	126	2014
	Renawable	Renawable	46	2014
	Khark	Gas	25	2014
	Shams-Sarakhs	Gas	50	2014
	Bampour	Gas	162	9 April 2014
	Siahbishe	Hydro	260	16 April 2014
	Abadan	C.C	160	16 May 2014
	Khoramshahr	Gas	162	22 May 2014
	Khoramshahr	gas	162	11 June 2014
	Isin Hormozgan	Gas	162	11 June 2014
	Isin Hormozgan	Gas	162	18 July 2014
	Sarv(chadormalou)	Gas	162	18 July 2014
	Islam Abad(gharb)	Gas	50	7 Sep. 2014
	Sarv(chadormalou)	Gas	162	8 Sep. 2014
	Siahbishe	Hydro	260	13 Sep. 2014
	Islam Abad(gharb)	Gas	25	9 Oct. 2014
	Genaveh	C.C	160	14 Oct. 2014
	Isin Hormozgan	Gas	162	26 Nov. 2014
	Shoubad (Kahnodj)	Gas	162	21 Dec. 2014
	Isin Hormozgan	Gas	162	17 Feb. 2015
	Shoubad (Kahnodj)	Gas	162	14 March 2015
	Total Installed Capacity		2944
