# Supplementary material for: Robust network data envelopment analysis approach to evaluate the efficiency of regional electricity power networks under uncertainty
Source: PLoS One. 2017 Sep 27;12(9):e0184103. doi: 10.1371/journal.pone.0184103 (PMC5617154; doi:10.1371/journal.pone.0184103)
Supplement: S1 File — (ZIP) [file pone.0184103.s001.zip › Iranian electricity power industry statistics-2014-2015/16.xlsx]

## Sheet: 16
																(MW)
	Table 16 : Comparison of the Modified Monthly Peak Load in between 2013 - 2014
	Month		Mar-April	April-May	May-Jun	Jun-Jul	Jul-Aug	Aug-Sep	Sep-Oct	Oct-Nov	Nov-Dec	Dec-Jan	Jan-Feb	Feb-Mar	Peak in the Year	Date of Peak
	Year	2013	32358	34867	42295	46344	45639	43216	38696	32642	32453	32738	32688	32355	46344	2013/July/17
		2014	34395	38479	45621	47610	48797	46750	39740	33156	32583	33994	32554	31899	48797	2014/July/26
	Change%		6.2952	10.3594	7.86381	2.73175	6.91952	8.17753	2.69795	1.57466	0.400579	3.83652	-0.409936	-1.40936	5.29303
	Source : Iran Grid Management Co. (IGMC)
