# Supplementary material for: Robust network data envelopment analysis approach to evaluate the efficiency of regional electricity power networks under uncertainty
Source: PLoS One. 2017 Sep 27;12(9):e0184103. doi: 10.1371/journal.pone.0184103 (PMC5617154; doi:10.1371/journal.pone.0184103)
Supplement: S1 File — (ZIP) [file pone.0184103.s001.zip › Iranian electricity power industry statistics-2014-2015/17.xlsx]

## Sheet: 17
															(MW)
	Table 17 : Contribution of Various Type of Powe Plants in Supply of the coincide Peak Load during the Years 2008 - 2014
	Type	2014		2013		2012		2011		2010		2009		2008
		Total	Percent	Total	Percent	Total	Percent	Total	Percent	Total	Percent	Total	Percent	Total	Percent
	Steam	11322	24.3	12551	27.5	12755	29.6	13187	31.2155	13673	35.2	13505	35.9	13734	40.0759
	Gas	13691	29.4	13063	28.7	13724	31.7	12590	29.8023	11108	28.6	11606	30.9	9755	28.4651
	C.C.	12513	26.9	11573	25.4	11044	25.5	10232	24.2206	10218	26.3	8356	22.2	7889	23.0201
	Hydro	7894	17	7335	16.1	5626	13.1	6170	14.6053	3742	9.6	3967	10.6	2749	8.02159
	Atomic	1000	2.1	996	2.2	-	-	-	-	-	-	-	-	-	-
	Diesel	138	0.3	70	0.2	94	0.217376	66	0.156232	150	0.4	146	0.388505	144	0.420193
	Total	46558	100	45588	100.1	43243	100	42245	100	38891	100	37580	100	34270	100
	Source:Iran Grid Management Co.(IGMC)
