# Supplementary material for: Robust network data envelopment analysis approach to evaluate the efficiency of regional electricity power networks under uncertainty
Source: PLoS One. 2017 Sep 27;12(9):e0184103. doi: 10.1371/journal.pone.0184103 (PMC5617154; doi:10.1371/journal.pone.0184103)
Supplement: S1 File — (ZIP) [file pone.0184103.s001.zip › Iranian electricity power industry statistics-2014-2015/18.xlsx]

## Sheet: 18 
						(MW)
	Table 18 : Coincide Max. Peak Load Synchronous With Available and Actual Capacity on One Day the Years 2014
	Month	Date	Effective Capacity	Available Capacity	Max Demand	Generation Reserve(%)
	April	19	58107	34811	34395	1.19
	May	12	57713	38942	38479	1.18
	.Jun	21	57256	45871	45621	0.5
	.Jul	13	56642	47049	47610	-1.19
	.Jul	26	56786	46586	48797	-4.74
	.Aug	27	57407	46171	46750	-1.2
	.Sep	23	58796	42207	39740	5.84
	.Oct	28	59190	38280	33156	13.38
	.Dec	8	59933	39426	32583	17.35
	Jun.	10	60630	39247	33994	13.38
	Feb.	15	60914	39751	32554	18.1
	.Mar	9	59384	34832	31899	8.42
	Source:Iran Grid Management Co.(IGMC)
