# Supplementary material for: Robust network data envelopment analysis approach to evaluate the efficiency of regional electricity power networks under uncertainty
Source: PLoS One. 2017 Sep 27;12(9):e0184103. doi: 10.1371/journal.pone.0184103 (PMC5617154; doi:10.1371/journal.pone.0184103)
Supplement: S1 File — (ZIP) [file pone.0184103.s001.zip › Iranian electricity power industry statistics-2014-2015/19.xlsx]

## Sheet: 19
						(MW)
	Table 19 : Coincide Min. Load Synchronous With Available and Actual Capacity on one Day the Year 2014
	Month	Date	Actual Capacity	Available Capacity	Min. Demand	Generation Reserve(%)
	April	2	58168	33329	20773	37.7
	April	25	57777	32989	29859	9.5
	June	6	56968	37504	34711	7.4
	July	4	56638	39475	39774	-0.8
	July	29	56780	39020	37769	3.2
	Sep.	19	57770	37866	35704	5.7
	.Oct	18	58810	33682	28161	16.4
	Nov.	4	59080	33539	20216	39.7
	.Dec	13	59945	33386	23992	28.1
	.Jan	2	60739	34236	25767	24.7
	Feb.	6	60765	34974	25853	26.1
	Mar.	19	59074	37556	24039	36
	Source:Iran Grid Management Co.(IGMC)
