# Supplementary material for: Robust network data envelopment analysis approach to evaluate the efficiency of regional electricity power networks under uncertainty
Source: PLoS One. 2017 Sep 27;12(9):e0184103. doi: 10.1371/journal.pone.0184103 (PMC5617154; doi:10.1371/journal.pone.0184103)
Supplement: S1 File — (ZIP) [file pone.0184103.s001.zip › Iranian electricity power industry statistics-2014-2015/2.xlsx]

## Sheet: 2 
	Table (2): Human Resources Improvement Indices in the Electric Power Industry in 2014 Compard with the Year 2013
	Description	Unit	2014			2013			Change
			Amount	Man Power	Indice	Amount	Man Power	Indice
	Installed Capacity Per Employment	MW / Person	73152	9846	7.42962	70279	10249	6.85716	0.572459
	Gross Generation Per Employment	106 kWh/ Person	274480	9846	27.8773	262192	10249	25.5822	2.29511
	Transmission Lines Per Employment	Km-Circuit / Person	50727	10252	4.94801	50215	10470	4.79608	0.151926
	Sub -Transmission Lines Per Employment	Km-Circuit / Person	70024	10252	6.83028	69304	10470	6.61929	0.210984
	Transmission Substation per Employment	kVA / Person	132167	10252	12.8918	125908	10470	12.0256	0.866229
	Sub-Transmission Substation per Employment	kVA / Person	94330	10252	9.20113	91108	10470	8.70181	0.499317
	Length of MV Distribution Lines	Km / Person	397998	16441	24.2077	389566	16499	23.6115	0.59616
	Length of LV Distribution Lines	Km / Person	336491	16441	20.4666	325868	16499	19.7	0.766577
	Capacity of Distribution Transformer per Employment	kVA / Person	105356	16441	6.40813	100878	16499	6.11419	0.293937
	Electricity Sale per Employment	106 kWh/ Person	219653	16441	13.3601	203088	16499	12.3091	1.05097
	Number of Customer per Employment	103 Customer/ Person	31671	16441	1.92634	30287	16499	1.83569	0.0906557
	Ratio of Higher Education Staff to Total Staff in Tavanir Co.	Percent	53.6			51.6			2
	Ratio of Higher Education Staff to Total Staff in Other Tavanir Co.		65.9			62.9			3
	Ratio of Higher Education Staff to Total Staff in Regional Electric Co.		37.6			34.7			2.9
	Ratio of Higher Education Staff to Total Staff in Management Generation Co.		54.5			50.5			4
	Ratio of Higher Education Staff to Total Staff in Distribution Co.		53.3			49.2			4.1
	Ratio of Higher Education Staff to Total Staff in Industrial Electric Co.		48.1			44.2			3.9
