# Supplementary material for: Robust network data envelopment analysis approach to evaluate the efficiency of regional electricity power networks under uncertainty
Source: PLoS One. 2017 Sep 27;12(9):e0184103. doi: 10.1371/journal.pone.0184103 (PMC5617154; doi:10.1371/journal.pone.0184103)
Supplement: S1 File — (ZIP) [file pone.0184103.s001.zip › Iranian electricity power industry statistics-2014-2015/21.xlsx]

## Sheet: 21
							(GWh)
	Table 21 : Gross Electricity Generation in 2014
	Type		2014			2013	Annual Growth (%)
			In NG	Out of NG	Total	Total
	Steam		85623	0	85623	89664	-4.50683
	Gas		72684	656	73340	66039	11.0556
	C.C.		96823	0	96823	87135	11.1184
	Hydro		13860	2	13862	14470	-4.2018
	Diesel		58	25	83	71	16.9014
	Atomic & Renewable		4748	0	4748	4813	-1.35051
	Total		273796	683	274479	262192	4.68626
