# Supplementary material for: Robust network data envelopment analysis approach to evaluate the efficiency of regional electricity power networks under uncertainty
Source: PLoS One. 2017 Sep 27;12(9):e0184103. doi: 10.1371/journal.pone.0184103 (PMC5617154; doi:10.1371/journal.pone.0184103)
Supplement: S1 File — (ZIP) [file pone.0184103.s001.zip › Iranian electricity power industry statistics-2014-2015/22.xlsx]

## Sheet: 22
				(GWh)
	Table 22 : Gross Generation and Internal Consumption in MOE Power Plants in 2014
	Type	Gross Generation	Internal Consumption
			Quantity	Percent
	Steam	85623	5926	6.9
	Combined Cycle	96823	1746	1.8
	Gas	73340	660	0.9
	Diesel	83	7	8.4
	Hydro	13862	84	0.6
	Atomic & Renewable Energy	4748	0	0
	Total	274479	8423	3.1
