# Supplementary material for: Robust network data envelopment analysis approach to evaluate the efficiency of regional electricity power networks under uncertainty
Source: PLoS One. 2017 Sep 27;12(9):e0184103. doi: 10.1371/journal.pone.0184103 (PMC5617154; doi:10.1371/journal.pone.0184103)
Supplement: S1 File — (ZIP) [file pone.0184103.s001.zip › Iranian electricity power industry statistics-2014-2015/23.xlsx]

## Sheet: 23
												GWh
	Table 23 : The Growth Trend of the Electricity Generation per Capita during the years 2004 - 2014
	Year	2014	2013	2012	2011	2010	2009	2008	2007	2006	2005	2004
	Annual Energy Generation (GWh)	274480	262192	254265	240063	232994	221318	214530	203983	192535	178072	162871
	Population (106 Person)	78.3	77.4	76.5	75.3	73.6	72.6	71.7	70.9	70.5	67.9	67.5
	Annual Generation per Capita (kWh)	3505	3387	3325	3188	3166	3048	2992	2877	2731	2623	2413
	Annual Generation Growth in 2014:4.7%				Average Annual Generation Growth During 2004-2014:5.4%
