# Supplementary material for: Robust network data envelopment analysis approach to evaluate the efficiency of regional electricity power networks under uncertainty
Source: PLoS One. 2017 Sep 27;12(9):e0184103. doi: 10.1371/journal.pone.0184103 (PMC5617154; doi:10.1371/journal.pone.0184103)
Supplement: S1 File — (ZIP) [file pone.0184103.s001.zip › Iranian electricity power industry statistics-2014-2015/24.xlsx]

## Sheet: 24
			(GWh)
	Table 24 : Balance of Electricity Generation and Consumption in 2014
	Description		Total
	Generation	MOE	123150
		Non-MOE	151329
		Total	274479
	Import		3772
	Total Generation & Import		278251
	Consumption & Sale	Internal Consumption of MOE Plants	8033
		Internal Consumption of L.I. Plants	390
		Internal Consumption of Substations	251
		Large Industry Consumption	5655
		Transmission & Sub-Transmission Losses	7916
		Distribution Losses	26694
		Export	9659
		Sale	219653
	Total Consumption		278251
	Difference in total is due to rounding.
