# Supplementary material for: Robust network data envelopment analysis approach to evaluate the efficiency of regional electricity power networks under uncertainty
Source: PLoS One. 2017 Sep 27;12(9):e0184103. doi: 10.1371/journal.pone.0184103 (PMC5617154; doi:10.1371/journal.pone.0184103)
Supplement: S1 File — (ZIP) [file pone.0184103.s001.zip › Iranian electricity power industry statistics-2014-2015/25.xlsx]

## Sheet: 25
			(GWh)
	Table 25 : Losses in the Electric National Grid compared with Net Generation in 2014
	Description	Quantity	%
	Net Generation	262035	-
	Electricity Delivered to Distribution Network	205102	-
	Transmission & Sub-Transmission Loss	7916	3.02
	Distribution Loss	26694	12.93
	Total Loss	34610	13.13
