# Supplementary material for: Robust network data envelopment analysis approach to evaluate the efficiency of regional electricity power networks under uncertainty
Source: PLoS One. 2017 Sep 27;12(9):e0184103. doi: 10.1371/journal.pone.0184103 (PMC5617154; doi:10.1371/journal.pone.0184103)
Supplement: S1 File — (ZIP) [file pone.0184103.s001.zip › Iranian electricity power industry statistics-2014-2015/26.xlsx]

## Sheet: 26
	Table 26 : Consumption of the Various Fuel Types in Power Plants in 2014 and its Comparison with 2013
	Type	Description	MOE Power Plants				Total		Change (%)
			Steam	C.C.	Gas	Diesel	2014	2013
	Diesel (106 Liter) Equivalent	Consumption	106	3963	4778	24	8871	12186	-27.2
		Percent Out of Total	1.2	44.7	53.9	0.3
		Average Daily	0.3	10.9	13.1	0.1	24.3	33.4
		Thermal Value (109 Kcal) Consumption	912	34082	41091	206	76291	104791
	Fuel Oil (106 Liter) Equivalent	Consumption	10273	0	0	0	10273	15263	-32.7
		Percent Out of Total	100	0	0	0
		Average Daily	28.1	0	0	0	28.1	41.8
		Thermal Value (109 Kcal)	94512	0	0	0	94512	99507
	Natural Gas (106 M3) Equivalent	Consumption	12917	17778	19477	0	50172	36648	36.9
		Percent Out of Total	25.7	35.4	38.8	0
		Average Daily	35.4	48.7	53.4	0	137.5	100.4
		Thermal Value (109 Kcal)	111590	153584	168262	0	433436	316603
