# Supplementary material for: Robust network data envelopment analysis approach to evaluate the efficiency of regional electricity power networks under uncertainty
Source: PLoS One. 2017 Sep 27;12(9):e0184103. doi: 10.1371/journal.pone.0184103 (PMC5617154; doi:10.1371/journal.pone.0184103)
Supplement: S1 File — (ZIP) [file pone.0184103.s001.zip › Iranian electricity power industry statistics-2014-2015/27.xlsx]

## Sheet: 27
						(km-circuit)
	Table (27): Length of Transmission and Sub-Transmission Lines at the end of 2014 and 2013
	Description	400kv	230kv	132kv	63,66kv	Fiber-Optic
	Total Line Length in 2013	19915	30300	22665	46240	17852
	Establishment Completion of New Line in 2014	80	432	253	865	269
	Total Line Length in 2014	19995	30732	22919	47105	18121
	(%)Annual Growth	0.401707	1.42574	1.12067	1.87067	1.50683
