# Supplementary material for: Robust network data envelopment analysis approach to evaluate the efficiency of regional electricity power networks under uncertainty
Source: PLoS One. 2017 Sep 27;12(9):e0184103. doi: 10.1371/journal.pone.0184103 (PMC5617154; doi:10.1371/journal.pone.0184103)
Supplement: S1 File — (ZIP) [file pone.0184103.s001.zip › Iranian electricity power industry statistics-2014-2015/28.xlsx]

## Sheet: 28
	Table 28 : Statistical Comparison of the Number and Capacity of Transmission Substations of 400 kV at the End of 2014 & 2013
	Conversion ratio of Voltage	No. Stations		No. Transformers		Capacity (MVA)
		2014	2013	2014	2013	2014	2013
	400/230…	50	48	116	111	37435	35905
	400/132...	28	27	52	51	11000	10800
	400/66, 400/63	18	16	38	33	7350	6350
	400/11, 400/20,400/33	5	4	9	8	1357.5	1248
	Switchyards	12	11	0	0	0	0
	Total	109	104	215	203	57142.5	54303
	Annual Growth (%)	4.8		5.9		5.2
