# Supplementary material for: Robust network data envelopment analysis approach to evaluate the efficiency of regional electricity power networks under uncertainty
Source: PLoS One. 2017 Sep 27;12(9):e0184103. doi: 10.1371/journal.pone.0184103 (PMC5617154; doi:10.1371/journal.pone.0184103)
Supplement: S1 File — (ZIP) [file pone.0184103.s001.zip › Iranian electricity power industry statistics-2014-2015/29.xlsx]

## Sheet: 29
	Table 29 : Statistical Comparison of the Number and Capacity of Transmission Substations of 230 kV at the End of2014 & 2013
	Conversion ratio of Voltage	No. Stations		No. Transformers		Capacity (MVA)
		2014	2013	2014	2013	2014	2013
	230/132-20	56	51	123	113	15870	14550
	230/63-66	191	188	398	390	51678	50354
	230/33/11	28	27	62	61	3927	3877
	230/20	25	19	47	39	3449	2884
	230/11-6.6	2	2	3	3	100	100
	Switch Board	6	6	0	0	0	0
	Total	268	256	633	606	75024	71765
	Annual Growth (%)	4.7		4.5		4.5
	1 - پست بنياد رنگ ( مترو غرب ) اختصاصي با نسبت تبديل 230/25 کيلو ولت داراي 2 ترانس با ظرفيت 126 مگاولت آمپر در جمع منظور نشده است .
	2 - پست خوي 3 با نسبت تبديل 154 / 230 داراي 1 ترانس با ظرفيت 160 مگاولت آمپر در جمع منظور نشده است .
