# Supplementary material for: Robust network data envelopment analysis approach to evaluate the efficiency of regional electricity power networks under uncertainty
Source: PLoS One. 2017 Sep 27;12(9):e0184103. doi: 10.1371/journal.pone.0184103 (PMC5617154; doi:10.1371/journal.pone.0184103)
Supplement: S1 File — (ZIP) [file pone.0184103.s001.zip › Iranian electricity power industry statistics-2014-2015/3.xlsx]

## Sheet: 3
			(Rial)
	Table (3) : Comparsion,Sale Price & Cost of Final Price in 2014
	Tariff	average cost with fuel sibsidy	average selling price
	Residential	1400	439.41
	Commercial	1094.8	617.61
	Agricultural	1096.4	177.86
	Industrial	1004.1	542.59
	Others	1798.4	1663.96
	Total	1131	525.64
