# Supplementary material for: Robust network data envelopment analysis approach to evaluate the efficiency of regional electricity power networks under uncertainty
Source: PLoS One. 2017 Sep 27;12(9):e0184103. doi: 10.1371/journal.pone.0184103 (PMC5617154; doi:10.1371/journal.pone.0184103)
Supplement: S1 File — (ZIP) [file pone.0184103.s001.zip › Iranian electricity power industry statistics-2014-2015/30.xlsx]

## Sheet: 30
	Table 30 : Statistical Comparison of the Number and Capacity of Sub-Transmission Substations at the end of 2014 & 2013
	Description		No. Stations		No. Transformers		Capacity (MVA)
			2014	2013	2014	2013	2014	2013
	132kv	132/63	13	12	27	27	1465	1325
		132/33	126	121	260	245	8337.2	7881
		132/20	333	320	580	557	16555	15800
		132/11	45	44	78	76	2003	1923
		With Secondary Voltage of Less 10 kv	18	18	36	36	908.4	908.4
		Total	478	464	981	940	29268.6	27838
		Annual Growth (%)	3		4.4		5.2
	63,66kv	63/33 & 66/33	2	2	4	4	97.5	97.5
		63/20 & 66/20	1192	1163	2237	2187	61076.5	59255
		63/11-20 & 66/11-20	2	2	3	3	45	45
		63/11 & 66/11	25	25	53	54	1498.6	1528.6
		With Secondary Voltage of Less 10 kv	63	63	125	125	2344	2344
		Total	1246	1218	2422	2373	65061.6	63270
		Annual Growth (%)	3.8		2.1		2.8
	Total		1724	1682	3403	3313	94330.2	91107
	Annual Growth Total (%)		2.5		2.9		3.6
