# Supplementary material for: Robust network data envelopment analysis approach to evaluate the efficiency of regional electricity power networks under uncertainty
Source: PLoS One. 2017 Sep 27;12(9):e0184103. doi: 10.1371/journal.pone.0184103 (PMC5617154; doi:10.1371/journal.pone.0184103)
Supplement: S1 File — (ZIP) [file pone.0184103.s001.zip › Iranian electricity power industry statistics-2014-2015/32.xlsx]

## Sheet: 32
														(kM)
	Table 32 : Length of Low-Voltag Lines at end of the Years 2004- 2014
	Year	2014	2013	2012	2011	2010	2009	2008	2007	2006	2005	2004	Growth in 2014 (%)	Average Annual Growth (%)
	Overhead Lines	291366	282554	271052	264900	258635	250400	241592	232825	226750	220145	212693	3.1	3.2
	Under Ground Lines	45126	43314	42762	40791	39190	37309	35115	33001	31411	29451	27103	4.2	5.2
	Total	336492	325868	313814	305691	297825	287709	276707	265826	258161	249596	239796	3.3	3.4
