# Supplementary material for: Robust network data envelopment analysis approach to evaluate the efficiency of regional electricity power networks under uncertainty
Source: PLoS One. 2017 Sep 27;12(9):e0184103. doi: 10.1371/journal.pone.0184103 (PMC5617154; doi:10.1371/journal.pone.0184103)
Supplement: S1 File — (ZIP) [file pone.0184103.s001.zip › Iranian electricity power industry statistics-2014-2015/34.xlsx]

## Sheet: 34
	Table 34 : Some of the Distribution Electric Information at the end of the Years 2004 - 2014
	Year	No. of Customers	Max. Demand	Electricity Delivered to Distribution Network	Consumption	Distribution Loss	Non/Supply Energy of Distribution	Non-Distributed Distribution Energy Ratio	Power Cut Customer
		(103 Customers)	(MW)	(GWh)	(GWh)	(%)	(MWh)	(Units per Thousand)	(Min/Day)
	2004	18806	29267	132493	124466	16.4	140807	1.13129	1.53
	2005	19652	32302	142832	132897	18.1	142479	1.0721	1.43
	2006	20559	34594	152286	144598	18	212785	1.47156	1.98
	2007	21547	34983	160417	152853	17.9	286000	1.87108	2.45
	2008	22739	37651	166596	161445	17.5	298000	1.84583	14
	2009	24191	37878	169280	167527	16	337000	2.01162	2.86
	2010	25698	40239	179329	184179	14.8	348000	1.88947	2.76
	2011	27165	42367	177798	183905	14.7	354000	1.92491	2.85
	2012	28752	43459	187154	194148	15.03	293000	1.50916	2.6
	2013	30287	46474	194472	203088	14.83	293000	1.44272	2.47
	2014	31638	48937	205102	180547	12.93	383000	2.12133	2.4
	Average Annual Growth 2004-2014 (%)	3.5	5.27516	4.46663	3.78963	-2.34928	10.5242	6.48869	4.60489
