# Supplementary material for: Robust network data envelopment analysis approach to evaluate the efficiency of regional electricity power networks under uncertainty
Source: PLoS One. 2017 Sep 27;12(9):e0184103. doi: 10.1371/journal.pone.0184103 (PMC5617154; doi:10.1371/journal.pone.0184103)
Supplement: S1 File — (ZIP) [file pone.0184103.s001.zip › Iranian electricity power industry statistics-2014-2015/38.xlsx]

## Sheet: 38
								(Kwh/Rial)
	Table 38 : Average Rate of Electricity Sales to Various Consuming Sectors based on Constant Prices of 2011 at the end of the Years 2004- 2014
	Year	Residential	Public	Agricultural	Industrial	Others	Average	Inflation Indices
	2004	296.8	487.6	44.4	512.9	1428.3	418.7	36.1
	2005	258	444	54.1	505.7	1128.9	381.7	39.8
	2006	231	407.8	47.7	449.8	1214.7	342.9	44.6
	2007	236.4	302.6	39.8	390.3	963.1	312.8	52.7
	2008	180.6	344.8	33.3	309.6	615.7	263.9	66.1
	2009	176.2	207.6	28.7	281.3	684.1	225.3	73.2
	2010	172.9	275.1	56.9	320.2	727.7	253.5	82.3
	2011	334.8	501.6	125.7	441.9	1275.3	409.5	100
	2012	258.6	376.3	100.5	327.6	1026.4	311.9	130.5
	2013	197.1	293.5	75.8	251.6	763	237.9	175.9
	2014	218.83	307.57	88.58	270.21	828.67	261.77	200.8
	Average Annual Growth 2004-2014(%)	-3.00166	-4.50337	7.15076	-6.20777	-5.29864	-4.58829
