# Supplementary material for: Robust network data envelopment analysis approach to evaluate the efficiency of regional electricity power networks under uncertainty
Source: PLoS One. 2017 Sep 27;12(9):e0184103. doi: 10.1371/journal.pone.0184103 (PMC5617154; doi:10.1371/journal.pone.0184103)
Supplement: S1 File — (ZIP) [file pone.0184103.s001.zip › Iranian electricity power industry statistics-2014-2015/4.xlsx]

## Sheet: 4
								(103kg)
	Table (4) : Amount of Various Air Polluting of MOE Thermal Power Plants Based on Power Plant Type in 2014
	Fuel	Natural Fuel (MW)	NOX	Sox	CO2	CO	CH	SPM
	Steam	15829	92217.2	4.84644e+06	58425643	103	4905.1	13478.7
	Gas	26412	85613.8	76278.2	54196585	116.5	2673.3	9433.4
	Combined Cycle	18494	76075	63276.9	48414498	104.8	2313.1	8213.8
	Diesel	439	124.8	382.6	63552	0.1	7.7	23.9
	Total	61143	254031	4.98638e+06	161100278	324.4	9899.2	31149.8
