# Supplementary material for: Robust network data envelopment analysis approach to evaluate the efficiency of regional electricity power networks under uncertainty
Source: PLoS One. 2017 Sep 27;12(9):e0184103. doi: 10.1371/journal.pone.0184103 (PMC5617154; doi:10.1371/journal.pone.0184103)
Supplement: S1 File — (ZIP) [file pone.0184103.s001.zip › Iranian electricity power industry statistics-2014-2015/40.xlsx]

## Sheet: 40
												(Person)
	Table 40 : The Quantitative Change of the Work Forc in the Main Body of the Electric Power Industry at the end of the Years 2004-2014
	Institutions	Year
		2014	2013	2012	2011	2010	2009	2008	2007	2006	2005	2004
	Tavanir Co	823	882	905	921	580	610	663	621	644	618	741
	REC.s	17675	17985	17147	17794	9895	10555	11334	11989	12569	12721	13287
	Generation Co.s & Dams	9846	10249	10110	10425	10369	10605	10895	10611	10582	10677	10770
	Distribution Co.	16441	16499	17564	18893	18922	19962	20317	21752	21883	22394	23717
	Others*	1415	1432	1398	1416	1948	1908	1744	1609	1832	2212	2028
	Total	46200	47047	47124	49449	41714	43640	44953	46582	47510	48622	50543
	* Other companies include Iran Power Development Co,SUNA,SABA & Iran Power Plant Repairs Co & Iran Grid Management Co.
