# Supplementary material for: Robust network data envelopment analysis approach to evaluate the efficiency of regional electricity power networks under uncertainty
Source: PLoS One. 2017 Sep 27;12(9):e0184103. doi: 10.1371/journal.pone.0184103 (PMC5617154; doi:10.1371/journal.pone.0184103)
Supplement: S1 File — (ZIP) [file pone.0184103.s001.zip › Iranian electricity power industry statistics-2014-2015/41.xlsx]

## Sheet: 41
										(Person)
	Table 41 : Number of the Power Industry Personnel in Respect to Various Factors at the end of 2014
	Categories			Tavanir	RECs	Generation Co.	Distribution Co.	Other Companies	Total	Hydro Power Plants
	Year of Service	0-5		97	7396	2132	4235	408	14268	376
		6-10		136	3259	1873	1855	394	7517	450
		11-15		103	2240	1376	2614	217	6550	308
		16-20		70	1183	1421	2666	171	5511	140
		21-25		187	1846	950	2983	99	6065	110
		26-30		133	1250	515	1736	94	3728	73
		30& More		97	501	88	352	32	1070	34
		Total		823	17675	8355	16441	1415	44709	1491
	Rank	1-10		823	17675	1716	3861	1415	44709	299
		11-15				4654	8610			476
		16-20				1682	3559			164
		Others				303	411			552
		Total		823	17675	8355	16441	1415	44709	1491
