# Supplementary material for: Robust network data envelopment analysis approach to evaluate the efficiency of regional electricity power networks under uncertainty
Source: PLoS One. 2017 Sep 27;12(9):e0184103. doi: 10.1371/journal.pone.0184103 (PMC5617154; doi:10.1371/journal.pone.0184103)
Supplement: S1 File — (ZIP) [file pone.0184103.s001.zip › Iranian electricity power industry statistics-2014-2015/42.xlsx]

## Sheet: 42
							(Person)
	Table (42): Number of employees of the main body of electricity industry to the separation in the year 2014
	TAVANIR		Regional Power Electric Co.		Generation Management and Hydroelectric Power Plant		Distribution Co.
	Managing Director	202	Managing Director	4299	Managing Director	610	Managing Director	1189
	Deputy for Distribution Coordination	60	Human Resources	673	Manager Power Plant	78	Power System Operation and Dispatching	6222
	Deputy for Power Planning & Grid Development	64	Financial Suport	1838	Planning and Engineering	645	Planning and Engineering	2086
	Deputy of Coordination and Supervising on Operating the Power System	70	Planning and Research	613	Support	1267	Sale,Support and Service Network	2728
	Economic Affairs Deputy for Financial	318	Design and Development	825	Operation	4011	Deputy of Financial andlogestic	3055
	Human Resources and Research Affairs	109	Distribution Transmission and Operation	9427	Chemical	748	Human Resources	1161
					Transmission	316
					Maintenance	1831
					Safety Management, Active protection System, Fire Department, Security Office	340
	Total	823	Total	17675	Total	9846	Total	16441
	Suriname		0.389	1.9842	1.8453	0	0	0.43
	Macau		0.352	1.51472	1.60069	0.001	0.193	0.46
	New Caledonia		0.348	1.58119	1.4705	0	0	0.20783
	Guinea		0.331	0.855	0.79515	0	0	8.36
	Liberia		0.33	0.488802	0.454586	0	0	3.24
	Virgin Islands, U.S.		0.323	1.03507	0.962618	0	0	0.123494
	Uganda		0.322	1.77529	1.40102	0.25	0	25
	Guam		0.302	0.83503	0.776578	0	0	0.160749
	Guyana		0.3009	0.808	0.75144	0	0	0.76
	Madagascar		0.284	0.840192	0.781379	0	0	16.92
	Mali		0.25	0.7	0.651	0	0	12.62
	Haiti		0.244	0.618	0.57474	0	0	8.22
	Malawi		0.242	1.088	1.01184	0	0	11.87
	Senegal		0.237	1.73663	1.61506	0	0	9.85
	Netherlands Antilles		0.21	1.00459	0.934271	0	0	0.22
	Fiji		0.199	0.75	0.6975	0	0	0.83
	Bermuda		0.168	0.643	0.59799	0	0	0.064
	Barbados		0.1655	0.8	0.744	0	0	0.27
	French Guiana		0.165	0.460056	0.427852	0	0	0.182239
	Aruba		0.149	0.807699	0.75116	0	0	0.1
	French Polynesia		0.133	0.38	0.3534	0	0	0.257815
	Botswana		0.132	0.93	1.8899	0	1.025	1.77
	Luxembourg		0.129	2.51095	5.73518	2.9	6.3	0.45
	Sierra Leone		0.124	0.255315	0.237443	0	0	4.76
	Swaziland		0.124	0.402	1.17286	0	0.799	1.07
	Mauritania		0.123	0.190192	0.176879	0	0	2.81
	Benin		0.122	0.285208	0.565243	0	0.3	6.56
	Burkina Faso		0.121	0.361	0.33573	0	0	12.62
	Congo (Brazzaville)		0.118	0.348	0.57364	0	0.25	3.63
	Cayman Islands		0.115	0.410825	0.382068	0	0	0.036273
	Martinique		0.115	1.1776	1.09517	0	0	0.422225
	Greenland		0.106	0.245	0.22785	0	0	0.05636
	Niger		0.105	0.2662	0.327566	0	0.08	11.54
	Djibouti		0.09	0.18	0.1674	0	0	0.69
	Faroe Islands		0.086	0.22	0.2046	0	0	0.046
	Somalia		0.08	0.240292	0.223472	0	0	7.89
	Lesotho		0.0757	0.314	0.30802	0	0.016	1.8
	Saint Lucia		0.0664	0.27026	0.251342	0	0	0.15
	U.S. Pacific Islands		0.062	0.192	0.17856	0	0	0.02
	Western Sahara		0.058	0.09	0.0837	0	0	0.259
	Belize		0.052	0.117	0.10881	0	0	0.25
	Grenada		0.0425	0.149	0.13857	0	0	0.08
	Central African Republic		0.04	0.106	0.09858	0	0	3.82
	Burundi		0.036	0.132	0.13776	0	0.015	6.6
	Gibraltar		0.035	0.10404	0.0967572	0	0	0.02771
	Rwanda		0.035	0.166688	0.195019	0	0.04	8.27
	Togo		0.035	0.108849	0.451229	0	0.35	5.29
	American Samoa		0.035	0.13	0.1209	0	0	0.06867
	Cambodia		0.035	0.108126	0.100557	0	0	13.81
	Chad		0.029	0.0961343	0.0894049	0	0	8.35
	Gambia, The		0.029	0.0903125	0.0839906	0	0	1.39
	Seychelles		0.028	0.218028	0.202766	0	0	0.08
	Saint Pierre and Miquelon		0.027	0.0430756	0.0400603	0	0	0.00695
	Antigua and Barbuda		0.027	0.110803	0.103047	0	0	0.0674
	Samoa		0.026	0.122	0.11346	0	0	0.18
	Maldives		0.025	0.124445	0.115734	0	0	0.31
	Guinea-Bissau		0.021	0.055	0.05115	0	0	1.45
	Saint Kitts and Nevis		0.02	0.105849	0.0984394	0	0	0.04
	Dominica		0.019	0.0684089	0.0636203	0	0	0.08
	Saint Vincent/Grenadines		0.0156	0.0912022	0.0848181	0	0	0.1164
	Virgin Islands, British		0.013	0.0362812	0.0337415	0	0	0.021271
	Solomon Islands		0.012	0.032	0.02976	0	0	0.46
	Vanuatu		0.012	0.0484237	0.045034	0	0	0.21
	Sao Tome and Principe		0.01	0.017	0.01581	0	0	0.16
	Cook Islands		0.01	0.027	0.02511	0	0	0.020809
	Nauru		0.01	0.03	0.0279	0	0	0.012329
	Falkland Islands		0.009	0.0190556	0.0177217	0	0	0.002931
	Tonga		0.008	0.0247934	0.0230579	0	0	0.1
	Cape Verde		0.007	0.0430756	0.0400603	0	0	0.45
	Comoros		0.005	0.0238356	0.0221671	0	0	0.75
	Equatorial Guinea		0.005	0.0266914	0.024823	0	0	0.48
	Turks and Caicos Islands		0.004	0.005	0.00465	0	0	0.0187
	Saint Helena		0.004	0.005	0.00465	0	0	0.00731
	Kiribati		0.002	0.007	0.00651	0	0	0.096349
	Montserrat		0.001	0.0018	0.001674	0	0	0.008284
	Niue		0.001	0.003	0.00279	0	0	0.002134
	Antarctica		0	0	0	0	0	--
	Eritrea		0	0.246626	0.229362	0	0	4.33
	Namibia		0	1.16663	1.91997	0.065	0.9	1.96
	Wake Island		0	0	0	0	0	--
