# Supplementary material for: Robust network data envelopment analysis approach to evaluate the efficiency of regional electricity power networks under uncertainty
Source: PLoS One. 2017 Sep 27;12(9):e0184103. doi: 10.1371/journal.pone.0184103 (PMC5617154; doi:10.1371/journal.pone.0184103)
Supplement: S1 File — (ZIP) [file pone.0184103.s001.zip › Iranian electricity power industry statistics-2014-2015/43.xlsx]

## Sheet: 43
	Table (43): A Glance at the Statistics of the Global Electricity (2012)
	Description	Inatalled Capacity (1000 MW)					Net Electricity Generation	Electricity Consumption	Population (106 Person)	Net per Capita Electricity Generation (kWh)	Net per Capita Electricity Consumption (kWh)
		Thermal Plants	Nuclear Plants	Hydro Plants	Renewable Plants	Total	(109 kWh)
	Former U.S.S.R	254	37	71	2.2	364.2	1480	1305	289	5121.11	4515.57
	Europe	553	125	173	222	1073	3583	3315	611	5864.16	5425.53
	N. America	883	118	166	93	1260	4944	4592	460	10747.8	9982.61
	Asia & Oceania	1600	88	382	123	2193	1480	8108	3840	385.417	2111.46
	S&C. America	114.2	2.8	147	16	280	1177	999	478	2462.34	2089.96
	Africa	112	1.9	26	2.1	142	680	601	1053	645.774	570.75
	Middel East	218.1	0.9	14	1	234	907	793	217	4179.72	3654.38
	World	3735	373.6	979	459.3	5546.9	21530	19713	6948	3098.73	2837.22
	Iran (2010)	58	0.8	10	0.3	69.1	239	195	78	3064.1	2500
	Iran`s World Share	1.55288	0.214133	1.02145	0.0653168	2.85378	1.11008	0.989195	1.12263
	*Source : www.eia.doe.gov
