# Supplementary material for: Robust network data envelopment analysis approach to evaluate the efficiency of regional electricity power networks under uncertainty
Source: PLoS One. 2017 Sep 27;12(9):e0184103. doi: 10.1371/journal.pone.0184103 (PMC5617154; doi:10.1371/journal.pone.0184103)
Supplement: S1 File — (ZIP) [file pone.0184103.s001.zip › Iranian electricity power industry statistics-2014-2015/44-1.xlsx]

## Sheet: 44-1
	Table 44-1 : Summary of the Electricity Situation in the Major Developing Countries at the end of 2011
	Country	Population (106 Person)	Installed Capacity (103MW)	Net Electricity Generation (109 kWh)	Consumption (109kWh)	Export (109kwh)	Import (109kwh)	Per Capita Capacity (W)	Per Capita Generation (kWh)	Per Capita Consumption (kWh)	Operation Indices (%)
	China	1310.6	1100.5	4490.5	4207.7	1.2	6.6	839.692	3426.29	3210.51	46.5801
	India	1189.2	237.9	974.9	757.9	0.13	5.6	200.05	819.795	637.319	46.7801
	Brazil	197.6	119.1	530.4	478.8	2.5	38.4	602.733	2684.21	2423.08	50.8379
	South Korea	48.75	84.9	489.6	472.2	0	0	1741.54	10043.1	9686.15	65.8309
	Mexico	113.7	61.5	278.5	232.3	1.2	0.65	540.897	2449.43	2043.1	51.6947
	Iran	75.3	65.2	240	184	8.7	3.7	865.87	3187.25	2443.56	42.0203
	Turkey	78.9	53.9	218.6	187.1	3.6	4.6	683.143	2770.6	2371.36	46.2975
	Saudi Arabia	26.1	51.1	235.1	211.6	0	0	1957.85	9007.66	8107.28	52.5204
	Thailand	66.7	48.5	140.8	139	1.6	10.7	727.136	2110.94	2083.96	33.1403
	Indonesia	246.1	41	172.7	156	0	0	166.599	701.747	633.889	48.0844
	Egypt	82.1	27.8	147.7	129.4	1.6	0.01	338.611	1799.03	1576.13	60.6501
	Pakistan	187.3	22.7	89.9	73.8	0	0	121.196	479.979	394.02	45.2095
	Source: www.eia.doe.gov
