# Supplementary material for: Robust network data envelopment analysis approach to evaluate the efficiency of regional electricity power networks under uncertainty
Source: PLoS One. 2017 Sep 27;12(9):e0184103. doi: 10.1371/journal.pone.0184103 (PMC5617154; doi:10.1371/journal.pone.0184103)
Supplement: S1 File — (ZIP) [file pone.0184103.s001.zip › Iranian electricity power industry statistics-2014-2015/44-2.xlsx]

## Sheet: 44-2
	Table 44-2 : Summary of the Electricity Situation in the Major Developing Countries at the end of 2012
	Country	Population (106 Person)	Installed Capacity (103MW)	Net Electricity Generation (109 kWh)	Consumption (109kWh)	Export (109kwh)	Import (109kwh)	Per Capita Capacity (W)	Per Capita Generation (kWh)	Per Capita Consumption (kWh)	Operation Indices (%)	Annual Growth of Capita Net Generation
	China	1310.6	1174	4768	4468	18	6.9	895.773	3638.03	3409.13	46.3622	6.17971
	India	1189.2	255	1052	865	0	4.8	214.43	884.628	727.38	47.0946	7.9085
	Brazil	197.6	122	538	484	0.5	41	617.409	2722.67	2449.39	50.3406	1.43288
	South Korea	48.75	94	500	482	0	0	1928.21	10256.4	9887.18	60.7209	2.12418
	Mexico	113.7	62	279	234	1.3	0.6	545.295	2453.83	2058.05	51.3699	0.179533
	Iran	77	70.3	253	203	11.6	3.7	912.987	3285.71	2636.36	41.0829	3.08929
	Turkey	78.9	57	228	197	1.5	5.8	722.433	2889.73	2496.83	45.6621	4.30009
	Saudi Arabia	26.1	54	255	232	0	0	2068.97	9770.11	8888.89	53.9066	8.46448
	Thailand	66.7	54	156	156	1.5	11	809.595	2338.83	2338.83	32.9782	10.7955
	Indonesia	246.1	48	185	167	0	0	195.043	751.727	678.586	43.9973	7.12218
	Egypt	82.1	29	155	136	1.5	0	353.228	1887.94	1656.52	61.014	4.94245
	Pakistan	187.3	23	93	77	0	0.4	122.798	496.53	411.105	46.1584	3.44828
	Source: www.eia.doe.gov
