# Supplementary material for: Robust network data envelopment analysis approach to evaluate the efficiency of regional electricity power networks under uncertainty
Source: PLoS One. 2017 Sep 27;12(9):e0184103. doi: 10.1371/journal.pone.0184103 (PMC5617154; doi:10.1371/journal.pone.0184103)
Supplement: S1 File — (ZIP) [file pone.0184103.s001.zip › Iranian electricity power industry statistics-2014-2015/45.xlsx]

## Sheet: 45
						(MW)
	Table 45 : Time Schedual of Entering the final Thermal & Hydro Elec. Power Plants in being Constracted by Gov.& non Gov. Sec.
	Type		2015	2016	2017	2018
	Steam	Gov.	324	1128	975	975
	C.C (Steam)	Gov.	0	0	0	0
		Non Gov.	808	2582	1282	0
	Gas	Gov.	25	0	0	0
	Hydro	Gov.	545	644	268	1185
	Wind	Gov.	30	140	90	100
	Renewable Energy	Non Gov.	200	350	600	960
	CHP	Non Gov.	200	480	480	480
	Total Gov.		924	1912	1333	2660
	Total Non Gov.		1208	3412	2362	1440
	Grand Total		2132	5324	3695	3700
	Cumulative Sum. Gov. & non Gov. Increasing Capacity		2132	7456	11151	14851
	Total Nominal Capacity		75284	80608	84303	88003
	At the end of the year of 2014 county nominal capacity was 73152 MW.
