# Supplementary material for: Robust network data envelopment analysis approach to evaluate the efficiency of regional electricity power networks under uncertainty
Source: PLoS One. 2017 Sep 27;12(9):e0184103. doi: 10.1371/journal.pone.0184103 (PMC5617154; doi:10.1371/journal.pone.0184103)
Supplement: S1 File — (ZIP) [file pone.0184103.s001.zip › Iranian electricity power industry statistics-2014-2015/46.xlsx]

## Sheet: 46
						$
	Table 46 : The Rate of Engineering services and equipment SUNIR CO
		Country	Value of Exports($)	Sales in the End of 2013	sale in 2014	Sales in the End of 2014
	1	Sri Lanka	1290	1277	(259)	1018
	2	Iraq	1337	1256	(9)	1247
	3	Pakistan	354	238	(6)	223
	4	Pakistan	232	204	(9)	195
	5	Armenia	3256	113	(2)	111
	6	Iraq	1919	532	205	736
	7	Pakistan	1584	390	375	765
	8	Afghanistan	390	181	105	285
	9	Afghanistan	24	1	22	23
	10	Iraq	154	71	34	104
	11	Turkmenistan	83	68	16	83
	12	Iraq	390	4	25	29
	13	Pakistan	367	4	3	6
	14	Syria	1908	-	78	78
	15	Ethiopia	156	-	3	3
	16	Iraq	200	-	2	2
