# Supplementary material for: Robust network data envelopment analysis approach to evaluate the efficiency of regional electricity power networks under uncertainty
Source: PLoS One. 2017 Sep 27;12(9):e0184103. doi: 10.1371/journal.pone.0184103 (PMC5617154; doi:10.1371/journal.pone.0184103)
Supplement: S1 File — (ZIP) [file pone.0184103.s001.zip › Iranian electricity power industry statistics-2014-2015/47.xlsx]

## Sheet: 47
	Table 47 : Statistical Comparison of the Electricity Indices of 40 Top Countries in the Year 2012
	No.	Country	Population (106 Person)	Installed Capacity (GW)	Net Electricity Generation (109 Kwh)	Net Electricity Consumption (109 Kwh)	Electricity Exports (109 Kwh)	Electricity Imports (109 Kwh)	Capacity per Capita (Watt)	Net Generation per Capita (Kwh)	Consumption per Capita (Kwh)	Operation Index (%)
	1	United States	311.6	1063	4048	3832	12	59	3411.42	12991	12297.8	43.4714
	2	China	1310.6	1174	4768	4468	18	6.9	895.773	3638.03	3409.13	46.3622
	3	Japan	127.5	293	966	921	0	0	2298.04	7576.47	7223.53	37.6362
	4	Russia	142.5	234	1012	889	19	2.7	1642.11	7101.75	6238.6	49.3697
	5	India	1189.2	255	1052	865	0	4.8	214.43	884.628	727.38	47.0946
	6	Germany	81.5	177	585	540	67	46	2171.78	7177.91	6625.77	37.7293
	7	Canada	34	135	616	525	58	11	3970.59	18117.6	15441.2	52.0886
	8	France	65.3	129	533	451	57	12	1975.5	8162.33	6906.58	47.1665
	9	Brazil	197.6	122	538	484	0.5	41	617.409	2722.67	2449.39	50.3406
	10	Italy	61	124	281	303	2.3	45	2032.79	4606.56	4967.21	25.8691
	11	Spain	46.8	105	280	243	19	7.8	2243.59	5982.91	5192.31	30.4414
	12	United Kingdom	62.7	94	336	319	1.7	14	1499.2	5358.85	5087.72	40.8044
	13	Korea,South	48.75	94	500	482	0	0	1928.21	10256.4	9887.18	60.7209
	14	Iran	76.5	69	246	195	11	3.9	901.961	3215.69	2549.02	40.6988
	15	Mexico	113.7	62	279	234	1.3	0.6	545.295	2453.83	2058.05	51.3699
	16	Australia	21.76	63	235	223	0	0	2895.22	10799.6	10248.2	42.5817
	17	Ukraine	45.1	55	187	160	6	0	1219.51	4146.34	3547.67	38.8128
	18	Turkey	78.9	57	228	197	1.5	5.8	722.433	2889.73	2496.83	45.6621
	19	Saudi Arabia	26.1	54	255	232	0	0	2068.97	9770.11	8888.89	53.9066
	20	Thailand	66.7	54	156	156	1.5	11	809.595	2338.83	2338.83	32.9782
	21	South Africa	49	45	239	212	15	10	918.367	4877.55	4326.53	60.6291
	22	Taiwan	23.2	48	234	234	0	0	2068.97	10086.2	10086.2	55.6507
	23	Sweden	9.1	38	161	131	31	12	4175.82	17692.3	14395.6	48.3658
	24	Indonesia	246.1	48	185	167	0	0	195.043	751.727	678.586	43.9973
	25	Poland	38.4	35	153	139	13	9.8	911.458	3984.38	3619.79	49.9022
	26	Argentina	41.8	35	128	117	0.5	8.1	837.321	3062.2	2799.04	41.7482
	27	Norway	4.7	32	145	116	22	4.2	6808.51	30851.1	24680.9	51.7266
	28	Egypt	82.1	29	155	136	1.5	0	353.228	1887.94	1656.52	61.014
	29	Netherlands	16.7	30	95	107	15	32	1796.41	5688.62	6407.19	36.1492
	30	Malaysia	28.7	29	127	119	0.7	0.1	1010.45	4425.09	4146.34	49.9921
	31	Venezuela	27.6	26	123	98	0	0.5	942.029	4456.52	3550.72	54.0042
	32	U. Arab Emirates	5.1	27	101	93	0	0	5294.12	19803.9	18235.3	42.7025
	33	Pakistan	187.3	23	93	77	0	0.4	122.798	496.53	411.105	46.1584
	34	Austria	8.2	23	65	64	20	23	2804.88	7926.83	7804.88	32.2613
	35	Romania	21.9	22	56	46	3.7	9	1004.57	2557.08	2100.46	29.0577
	36	Portugal	10.8	20	43	47	2.9	11	1851.85	3981.48	4351.85	24.5434
	37	Kazakhstan	17.3	18	96	80	2.9	4.3	1040.46	5549.13	4624.28	60.8828
	38	Belgium	10.4	21	76	82	6.9	17	2019.23	7307.69	7884.62	41.3133
	39	Czech Republic	10.2	20	82	61	29	12	1960.78	8039.22	5980.39	46.8037
	40	Switzerland	7.85	20	65	58	34	32	2547.77	8280.25	7388.54	37.1005
	Source: www.eia.doe.gov
	According to Annual Report 2013-2014
		Iran	78	73	266	220	9.6	3.7	935.897	3410.26	2820.51	41.5963
		Suriname		0.389	1.9842	1.8453	0	0	0.43	#VALUE!	#VALUE!
		Macau		0.352	1.51472	1.60069	0.001	0.193	0.46	#VALUE!	#VALUE!
		New Caledonia		0.348	1.58119	1.4705	0	0	0.20783	#VALUE!	#VALUE!
		Guinea		0.331	0.855	0.79515	0	0	8.36	#VALUE!	#VALUE!
		Liberia		0.33	0.488802	0.454586	0	0	3.24	#VALUE!	#VALUE!
		Virgin Islands, U.S.		0.323	1.03507	0.962618	0	0	0.123494	#VALUE!	#VALUE!
		Uganda		0.322	1.77529	1.40102	0.25	0	25	#VALUE!	#VALUE!
		Guam		0.302	0.83503	0.776578	0	0	0.160749	#VALUE!	#VALUE!
		Guyana		0.3009	0.808	0.75144	0	0	0.76	#VALUE!	#VALUE!
		Madagascar		0.284	0.840192	0.781379	0	0	16.92	#VALUE!	#VALUE!
		Mali		0.25	0.7	0.651	0	0	12.62	#VALUE!	#VALUE!
		Haiti		0.244	0.618	0.57474	0	0	8.22	#VALUE!	#VALUE!
		Malawi		0.242	1.088	1.01184	0	0	11.87	#VALUE!	#VALUE!
		Senegal		0.237	1.73663	1.61506	0	0	9.85	#VALUE!	#VALUE!
		Netherlands Antilles		0.21	1.00459	0.934271	0	0	0.22	#VALUE!	#VALUE!
		Fiji		0.199	0.75	0.6975	0	0	0.83	#VALUE!	#VALUE!
		Bermuda		0.168	0.643	0.59799	0	0	0.064	#VALUE!	#VALUE!
		Barbados		0.1655	0.8	0.744	0	0	0.27	#VALUE!	#VALUE!
		French Guiana		0.165	0.460056	0.427852	0	0	0.182239	#VALUE!	#VALUE!
		Aruba		0.149	0.807699	0.75116	0	0	0.1	#VALUE!	#VALUE!
		French Polynesia		0.133	0.38	0.3534	0	0	0.257815	#VALUE!	#VALUE!
		Botswana		0.132	0.93	1.8899	0	1.025	1.77	#VALUE!	#VALUE!
		Luxembourg		0.129	2.51095	5.73518	2.9	6.3	0.45	#VALUE!	#VALUE!
		Sierra Leone		0.124	0.255315	0.237443	0	0	4.76	#VALUE!	#VALUE!
		Swaziland		0.124	0.402	1.17286	0	0.799	1.07	#VALUE!	#VALUE!
		Mauritania		0.123	0.190192	0.176879	0	0	2.81	#VALUE!	#VALUE!
		Benin		0.122	0.285208	0.565243	0	0.3	6.56	#VALUE!	#VALUE!
		Burkina Faso		0.121	0.361	0.33573	0	0	12.62	#VALUE!	#VALUE!
		Congo (Brazzaville)		0.118	0.348	0.57364	0	0.25	3.63	#VALUE!	#VALUE!
		Cayman Islands		0.115	0.410825	0.382068	0	0	0.036273	#VALUE!	#VALUE!
		Martinique		0.115	1.1776	1.09517	0	0	0.422225	#VALUE!	#VALUE!
		Greenland		0.106	0.245	0.22785	0	0	0.05636	#VALUE!	#VALUE!
		Niger		0.105	0.2662	0.327566	0	0.08	11.54	#VALUE!	#VALUE!
		Djibouti		0.09	0.18	0.1674	0	0	0.69	#VALUE!	#VALUE!
		Faroe Islands		0.086	0.22	0.2046	0	0	0.046	#VALUE!	#VALUE!
		Somalia		0.08	0.240292	0.223472	0	0	7.89	#VALUE!	#VALUE!
		Lesotho		0.0757	0.314	0.30802	0	0.016	1.8	#VALUE!	#VALUE!
		Saint Lucia		0.0664	0.27026	0.251342	0	0	0.15	#VALUE!	#VALUE!
		U.S. Pacific Islands		0.062	0.192	0.17856	0	0	0.02	#VALUE!	#VALUE!
		Western Sahara		0.058	0.09	0.0837	0	0	0.259	#VALUE!	#VALUE!
		Belize		0.052	0.117	0.10881	0	0	0.25	#VALUE!	#VALUE!
		Grenada		0.0425	0.149	0.13857	0	0	0.08	#VALUE!	#VALUE!
		Central African Republic		0.04	0.106	0.09858	0	0	3.82	#VALUE!	#VALUE!
		Burundi		0.036	0.132	0.13776	0	0.015	6.6	#VALUE!	#VALUE!
		Gibraltar		0.035	0.10404	0.0967572	0	0	0.02771	#VALUE!	#VALUE!
		Rwanda		0.035	0.166688	0.195019	0	0.04	8.27	#VALUE!	#VALUE!
		Togo		0.035	0.108849	0.451229	0	0.35	5.29	#VALUE!	#VALUE!
		American Samoa		0.035	0.13	0.1209	0	0	0.06867	#VALUE!	#VALUE!
		Cambodia		0.035	0.108126	0.100557	0	0	13.81	#VALUE!	#VALUE!
		Chad		0.029	0.0961343	0.0894049	0	0	8.35	#VALUE!	#VALUE!
		Gambia, The		0.029	0.0903125	0.0839906	0	0	1.39	#VALUE!	#VALUE!
		Seychelles		0.028	0.218028	0.202766	0	0	0.08	#VALUE!	#VALUE!
		Saint Pierre and Miquelon		0.027	0.0430756	0.0400603	0	0	0.00695	#VALUE!	#VALUE!
		Antigua and Barbuda		0.027	0.110803	0.103047	0	0	0.0674	#VALUE!	#VALUE!
		Samoa		0.026	0.122	0.11346	0	0	0.18	#VALUE!	#VALUE!
		Maldives		0.025	0.124445	0.115734	0	0	0.31	#VALUE!	#VALUE!
		Guinea-Bissau		0.021	0.055	0.05115	0	0	1.45	#VALUE!	#VALUE!
		Saint Kitts and Nevis		0.02	0.105849	0.0984394	0	0	0.04	#VALUE!	#VALUE!
		Dominica		0.019	0.0684089	0.0636203	0	0	0.08	#VALUE!	#VALUE!
		Saint Vincent.Grenadines		0.0156	0.0912022	0.0848181	0	0	0.1164	#VALUE!	#VALUE!
		Virgin Islands, British		0.013	0.0362812	0.0337415	0	0	0.021271	#VALUE!	#VALUE!
		Solomon Islands		0.012	0.032	0.02976	0	0	0.46	#VALUE!	#VALUE!
		Vanuatu		0.012	0.0484237	0.045034	0	0	0.21	#VALUE!	#VALUE!
		Sao Tome and Principe		0.01	0.017	0.01581	0	0	0.16	#VALUE!	#VALUE!
		Cook Islands		0.01	0.027	0.02511	0	0	0.020809	#VALUE!	#VALUE!
		Nauru		0.01	0.03	0.0279	0	0	0.012329	#VALUE!	#VALUE!
		Falkland Islands		0.009	0.0190556	0.0177217	0	0	0.002931	#VALUE!	#VALUE!
		Tonga		0.008	0.0247934	0.0230579	0	0	0.1	#VALUE!	#VALUE!
		Cape Verde		0.007	0.0430756	0.0400603	0	0	0.45	#VALUE!	#VALUE!
		Comoros		0.005	0.0238356	0.0221671	0	0	0.75	#VALUE!	#VALUE!
		Equatorial Guinea		0.005	0.0266914	0.024823	0	0	0.48	#VALUE!	#VALUE!
		Turks and Caicos Islands		0.004	0.005	0.00465	0	0	0.0187	#VALUE!	#VALUE!
		Saint Helena		0.004	0.005	0.00465	0	0	0.00731	#VALUE!	#VALUE!
		Kiribati		0.002	0.007	0.00651	0	0	0.096349	#VALUE!	#VALUE!
		Montserrat		0.001	0.0018	0.001674	0	0	0.008284	#VALUE!	#VALUE!
		Niue		0.001	0.003	0.00279	0	0	0.002134	#VALUE!	#VALUE!
		Antarctica		0	0	0	0	0	--	#VALUE!	#VALUE!
		Eritrea		0	0.246626	0.229362	0	0	4.33	#VALUE!	#VALUE!
		Namibia		0	1.16663	1.91997	0.065	0.9	1.96	#VALUE!	#VALUE!
		Wake Island		0	0	0	0	0	--	#VALUE!	#VALUE!
