# Supplementary material for: Robust network data envelopment analysis approach to evaluate the efficiency of regional electricity power networks under uncertainty
Source: PLoS One. 2017 Sep 27;12(9):e0184103. doi: 10.1371/journal.pone.0184103 (PMC5617154; doi:10.1371/journal.pone.0184103)
Supplement: S1 File — (ZIP) [file pone.0184103.s001.zip › Iranian electricity power industry statistics-2014-2015/48.xlsx]

## Sheet: 48
												Grade
	Table 48 : Ranking of 40 Countries in Respect to Various Indices in 2012
	No.	Country	Population	Installed Capacity	Net Electricity Generation	Net Electricity Consumption	Electricity Exports	Electricity Imports	Capacity per Capita	Net Generation per Capita	Consumption per Capita	Operation Index
	1	United States	3	2	2	2	15	1	5	5	5	23
	2	China	1	1	1	1	11	21	31	29	29	19
	3	Japan	8	3	5	3	31	32	9	14	13	31
	4	Russia	7	5	4	4	9	27	21	17	17	14
	5	India	2	4	3	5	32	23	38	38	38	17
	6	Germany	11	6	7	6	1	2	11	16	15	30
	7	Canada	24	7	6	7	2	13	4	3	3	8
	8	France	15	8	9	10	3	10	16	11	14	16
	9	Brazil	5	10	8	8	29	4	35	33	33	11
	10	Italy	17	9	12	12	22	3	14	23	21	39
	11	Spain	20	11	13	13	10	20	10	18	19	37
	12	United Kingdom	16	12	11	11	23	9	22	21	20	28
	13	Korea,South	19	13	10	9	33	33	18	7	8	3
	14	Iran	13	14	16	20	16	26	25	30	31	34
	15	Mexico	9	16	14	14	27	28	36	35	36	10
	16	Australia	30	15	18	17	34	34	6	6	6	25
	17	Ukraine	21	18	21	22	18	35	23	26	28	29
	18	Turkey	12	17	20	19	24	22	34	32	32	21
	19	Saudi Arabia	27	19	15	16	35	36	12	9	9	7
	20	Thailand	14	20	24	23	25	14	33	36	34	35
	21	South Africa	18	23	17	18	12	16	29	22	24	4
	22	Taiwan	28	21	19	15	36	37	13	8	7	5
	23	Sweden	36	24	23	26	5	11	3	4	4	15
	24	Indonesia	4	22	22	21	37	38	39	39	39	22
	25	Poland	23	25	26	24	14	17	30	27	26	13
	26	Argentina	22	26	28	28	30	19	32	31	30	26
	27	Norway	40	27	27	29	7	25	1	1	1	9
	28	Egypt	10	29	25	25	26	39	37	37	37	1
	29	Netherlands	32	28	33	30	13	5	20	19	16	33
	30	Malaysia	25	30	29	27	28	31	26	25	25	12
	31	Venezuela	26	32	30	31	38	29	28	24	27	6
	32	U. Arab Emirates	39	31	31	32	39	40	2	2	2	24
	33	Pakistan	6	33	34	35	40	30	40	40	40	20
	34	Austria	37	34	37	36	8	7	7	13	11	36
	35	Romania	29	35	39	40	19	18	27	34	35	38
	36	Portugal	33	37	40	39	20	15	19	28	23	40
	37	Kazakhstan	31	40	32	34	21	24	24	20	22	2
	38	Belgium	34	36	36	33	17	8	15	15	10	27
	39	Czech Republic	35	38	35	37	6	12	17	12	18	18
	40	Switzerland	38	39	38	38	4	6	8	10	12	32
	Source:www.eia.doe.gov
		Suriname		0.389	1.9842	1.8453	0	0	0.43	904.651	4614.41
		Macau		0.352	1.51472	1.60069	0.001	0.193	0.46	765.217	3292.86
		New Caledonia		0.348	1.58119	1.4705	0	0	0.20783	1674.45	7608.07
		Guinea		0.331	0.855	0.79515	0	0	8.36	39.5933	102.273
		Liberia		0.33	0.488802	0.454586	0	0	3.24	101.852	150.865
		Virgin Islands, U.S.		0.323	1.03507	0.962618	0	0	0.123494	2615.51	8381.57
		Uganda		0.322	1.77529	1.40102	0.25	0	25	12.88	71.0116
		Guam		0.302	0.83503	0.776578	0	0	0.160749	1878.71	5194.62
		Guyana		0.3009	0.808	0.75144	0	0	0.76	395.921	1063.16
		Madagascar		0.284	0.840192	0.781379	0	0	16.92	16.7849	49.6568
		Mali		0.25	0.7	0.651	0	0	12.62	19.8098	55.4675
		Haiti		0.244	0.618	0.57474	0	0	8.22	29.6837	75.1825
		Malawi		0.242	1.088	1.01184	0	0	11.87	20.3875	91.6596
		Senegal		0.237	1.73663	1.61506	0	0	9.85	24.0609	176.307
		Netherlands Antilles		0.21	1.00459	0.934271	0	0	0.22	954.545	4566.33
		Fiji		0.199	0.75	0.6975	0	0	0.83	239.759	903.614
		Bermuda		0.168	0.643	0.59799	0	0	0.064	2625	10046.9
		Barbados		0.1655	0.8	0.744	0	0	0.27	612.963	2962.96
		French Guiana		0.165	0.460056	0.427852	0	0	0.182239	905.404	2524.46
		Aruba		0.149	0.807699	0.75116	0	0	0.1	1490	8076.99
		French Polynesia		0.133	0.38	0.3534	0	0	0.257815	515.874	1473.93
		Botswana		0.132	0.93	1.8899	0	1.025	1.77	74.5763	525.424
		Luxembourg		0.129	2.51095	5.73518	2.9	6.3	0.45	286.667	5579.89
		Sierra Leone		0.124	0.255315	0.237443	0	0	4.76	26.0504	53.6375
		Swaziland		0.124	0.402	1.17286	0	0.799	1.07	115.888	375.701
		Mauritania		0.123	0.190192	0.176879	0	0	2.81	43.7722	67.6841
		Benin		0.122	0.285208	0.565243	0	0.3	6.56	18.5976	43.4768
		Burkina Faso		0.121	0.361	0.33573	0	0	12.62	9.58796	28.6054
		Congo (Brazzaville)		0.118	0.348	0.57364	0	0.25	3.63	32.5069	95.8678
		Cayman Islands		0.115	0.410825	0.382068	0	0	0.036273	3170.4	11325.9
		Martinique		0.115	1.1776	1.09517	0	0	0.422225	272.367	2789.04
		Greenland		0.106	0.245	0.22785	0	0	0.05636	1880.77	4347.05
		Niger		0.105	0.2662	0.327566	0	0.08	11.54	9.09879	23.0676
		Djibouti		0.09	0.18	0.1674	0	0	0.69	130.435	260.87
		Faroe Islands		0.086	0.22	0.2046	0	0	0.046	1869.57	4782.61
		Somalia		0.08	0.240292	0.223472	0	0	7.89	10.1394	30.4553
		Lesotho		0.0757	0.314	0.30802	0	0.016	1.8	42.0556	174.444
		Saint Lucia		0.0664	0.27026	0.251342	0	0	0.15	442.667	1801.73
		U.S. Pacific Islands		0.062	0.192	0.17856	0	0	0.02	3100	9600
		Western Sahara		0.058	0.09	0.0837	0	0	0.259	223.938	347.49
		Belize		0.052	0.117	0.10881	0	0	0.25	208	468
		Grenada		0.0425	0.149	0.13857	0	0	0.08	531.25	1862.5
		Central African Republic		0.04	0.106	0.09858	0	0	3.82	10.4712	27.7487
		Burundi		0.036	0.132	0.13776	0	0.015	6.6	5.45455	20
		Gibraltar		0.035	0.10404	0.0967572	0	0	0.02771	1263.08	3754.6
		Rwanda		0.035	0.166688	0.195019	0	0.04	8.27	4.23216	20.1557
		Togo		0.035	0.108849	0.451229	0	0.35	5.29	6.61626	20.5763
		American Samoa		0.035	0.13	0.1209	0	0	0.06867	509.684	1893.11
		Cambodia		0.035	0.108126	0.100557	0	0	13.81	2.5344	7.82951
		Chad		0.029	0.0961343	0.0894049	0	0	8.35	3.47305	11.5131
		Gambia, The		0.029	0.0903125	0.0839906	0	0	1.39	20.8633	64.973
		Seychelles		0.028	0.218028	0.202766	0	0	0.08	350	2725.35
		Saint Pierre and Miquelon		0.027	0.0430756	0.0400603	0	0	0.00695	3884.89	6197.93
		Antigua and Barbuda		0.027	0.110803	0.103047	0	0	0.0674	400.593	1643.97
		Samoa		0.026	0.122	0.11346	0	0	0.18	144.444	677.778
		Maldives		0.025	0.124445	0.115734	0	0	0.31	80.6452	401.437
		Guinea-Bissau		0.021	0.055	0.05115	0	0	1.45	14.4828	37.931
		Saint Kitts and Nevis		0.02	0.105849	0.0984394	0	0	0.04	500	2646.22
		Dominica		0.019	0.0684089	0.0636203	0	0	0.08	237.5	855.111
		Saint Vincent/Grenadines		0.0156	0.0912022	0.0848181	0	0	0.1164	134.021	783.524
		Virgin Islands, British		0.013	0.0362812	0.0337415	0	0	0.021271	611.161	1705.66
		Solomon Islands		0.012	0.032	0.02976	0	0	0.46	26.087	69.5652
		Vanuatu		0.012	0.0484237	0.045034	0	0	0.21	57.1429	230.589
		Sao Tome and Principe		0.01	0.017	0.01581	0	0	0.16	62.5	106.25
		Cook Islands		0.01	0.027	0.02511	0	0	0.020809	480.561	1297.52
		Nauru		0.01	0.03	0.0279	0	0	0.012329	811.096	2433.29
		Falkland Islands		0.009	0.0190556	0.0177217	0	0	0.002931	3070.62	6501.38
		Tonga		0.008	0.0247934	0.0230579	0	0	0.1	80	247.934
		Cape Verde		0.007	0.0430756	0.0400603	0	0	0.45	15.5556	95.7236
		Comoros		0.005	0.0238356	0.0221671	0	0	0.75	6.66667	31.7807
		Equatorial Guinea		0.005	0.0266914	0.024823	0	0	0.48	10.4167	55.607
		Turks and Caicos Islands		0.004	0.005	0.00465	0	0	0.0187	213.904	267.38
		Saint Helena		0.004	0.005	0.00465	0	0	0.00731	547.196	683.995
		Kiribati		0.002	0.007	0.00651	0	0	0.096349	20.7579	72.6525
		Montserrat		0.001	0.0018	0.001674	0	0	0.008284	120.715	217.286
		Niue		0.001	0.003	0.00279	0	0	0.002134	468.604	1405.81
		Antarctica		0	0	0	0	0	--	#VALUE!	#VALUE!
		Eritrea		0	0.246626	0.229362	0	0	4.33	0	56.9575
		Namibia		0	1.16663	1.91997	0.065	0.9	1.96	0	595.22
		Wake Island		0	0	0	0	0	--	#VALUE!	#VALUE!
