# Supplementary material for: Robust network data envelopment analysis approach to evaluate the efficiency of regional electricity power networks under uncertainty
Source: PLoS One. 2017 Sep 27;12(9):e0184103. doi: 10.1371/journal.pone.0184103 (PMC5617154; doi:10.1371/journal.pone.0184103)
Supplement: S1 File — (ZIP) [file pone.0184103.s001.zip › Iranian electricity power industry statistics-2014-2015/5.xlsx]

## Sheet: 5
								(103kg)
	Table(5) : Amount of Various Air polluting of MOE Thermal Power Plants Based on Fuel Type in 2014
	Fuel	Natural Fuel (106 Liter/106m6)	NOX	Sox	CO2	CO	CH	SPM
	Fuel Oil	10273	49316.8	470009	29373071	36.5	3945.3	9863.4
	Diesel Oil	871	43093.1	132097	21944307	33.1	2643.6	8254
	Natural Gas	50172	143625	276.2	98189502	230.2	2716	11048
	Total		236034	602382	149506880	299.8	9304.9	29165.4
