# Supplementary material for: Robust network data envelopment analysis approach to evaluate the efficiency of regional electricity power networks under uncertainty
Source: PLoS One. 2017 Sep 27;12(9):e0184103. doi: 10.1371/journal.pone.0184103 (PMC5617154; doi:10.1371/journal.pone.0184103)
Supplement: S1 File — (ZIP) [file pone.0184103.s001.zip › Iranian electricity power industry statistics-2014-2015/6.xlsx]

## Sheet: 6
	Table (6) : Outlook of the Electric Power Industry at the end of March 2015
	Description	Unit	Quantity
	Installed Capacity (MOE)	MW	73152
	Installed Capacity (The Whole Country)	MW	35075
	400kV Transmission Lines Length	km-Circuit	19995
	230kV Transmission Lines Length	km-Circuit	30732
	132kV sub-Transmission Lines Length	km-Circuit	22919
	63,66kV sub-Transmission Lines Length	km-Circuit	47105
	400kV Transmission Substation Capacity	MVA	57143
	230kV Transmission Substation Capacity	MVA	75024
	132kV Sub-Transmission Substation Capacity	MVA	29269
	63,66kV Sub-Transmission Substation Capacity	MVA	65061
	Medium Voltage Distribution Lines	Km	397998
	Low Voltage Distribution Lines	Km	336491
	Capacity of Distribution Transformers	MVA	105356
	Max. Supplied Load	MW	46828
	Max. Demand	MW	48937
	Annual Electricity Generation	GWh	274480
	Number of Customers	103Customers	31672
	Electricity Sale	GWh	219653
