# Supplementary material for: Robust network data envelopment analysis approach to evaluate the efficiency of regional electricity power networks under uncertainty
Source: PLoS One. 2017 Sep 27;12(9):e0184103. doi: 10.1371/journal.pone.0184103 (PMC5617154; doi:10.1371/journal.pone.0184103)
Supplement: S1 File — (ZIP) [file pone.0184103.s001.zip › Iranian electricity power industry statistics-2014-2015/7.xlsx]

## Sheet: 7
				(MW)
	Table(7): Operational Trend Forecast of New Power Plants
	Description	2015	2016	2017	2018
	Steam	324	1128	975	975
	Combined Cycle	808	2582	1282	0
	Gas	25	0	0	0
	Hydro	545	644	268	1185
	.Renewable En	230	490	690	1060
	CHP	200	480	480	480
	Total Increase	2132	5324	3695	3700
	Total	2132	7456	11151	14851
