# Supplementary material for: Robust network data envelopment analysis approach to evaluate the efficiency of regional electricity power networks under uncertainty
Source: PLoS One. 2017 Sep 27;12(9):e0184103. doi: 10.1371/journal.pone.0184103 (PMC5617154; doi:10.1371/journal.pone.0184103)
Supplement: S1 File — (ZIP) [file pone.0184103.s001.zip › Iranian electricity power industry statistics-2014-2015/8.xlsx]

## Sheet: 8
	Table(8): Forecast of Extensions in Sub-Transmission and Transmission Installation Until March 2018
	Description	(Voltage (kV	End of 2015	End of 2016	End of 2017	End of 2018	Annual Growth (%)
	Transmission Substation Capacity (MVA)	400 & 230	132167	137834	145048	152846	4.97
	Sub-Transmission Substation Capacity (MVA)	66,63& 132	94330	98108	104087	110549	5.4
	Transmission Lines Length (km-Circuit)	400 & 230	50726	51364	54170	57202	4.1
	Sub-Transmission Lines Length (km-Circuit)	66,63& 132	70024	70980	75021	79389	4.3
