# Supplementary material for: Robust network data envelopment analysis approach to evaluate the efficiency of regional electricity power networks under uncertainty
Source: PLoS One. 2017 Sep 27;12(9):e0184103. doi: 10.1371/journal.pone.0184103 (PMC5617154; doi:10.1371/journal.pone.0184103)
Supplement: S1 File — (ZIP) [file pone.0184103.s001.zip › Iranian electricity power industry statistics-2014-2015/9.xlsx]

## Sheet: 9
	Table(9): Forecast of Extensions in Distribution Installation until March 2018
	Description	Unit	End of 2015	End of 2016	End of 2017	End of 2018	Annual Growth (%)
	Number of Customers	103 Customers	31672	33061	34356	35669	4
	Eenergy Sales	106 Kwh	219653	230448	242183	254502	5
	Distribution Lines Length	km	734489	751644	768641	784854	2.2
	Sub-Transmission Substation Capacity	MVA	105356	109104	112794	116284	3.3
