# Supplementary material for: Robust network data envelopment analysis approach to evaluate the efficiency of regional electricity power networks under uncertainty
Source: PLoS One. 2017 Sep 27;12(9):e0184103. doi: 10.1371/journal.pone.0184103 (PMC5617154; doi:10.1371/journal.pone.0184103)
Supplement: S1 File — (ZIP) [file pone.0184103.s001.zip › Iranian electricity power industry statistics-2013-2014/1.xlsx]

## Sheet: 1
	Table (1): Activities regarding to development of small-scale generators by the end of year March 2014
	Companies		Number and Capacity of Agreements		Construction Licenses
		Number	(MW) Capacity	Number	(MW) Capacity
	TAVANIR	80	2666	87	2001
	Regional Electric Companies	77	998	75	946
	Distribution Electric Companies	156	649	120	529
	Total	313	4313	282	3476
