# Supplementary material for: Robust network data envelopment analysis approach to evaluate the efficiency of regional electricity power networks under uncertainty
Source: PLoS One. 2017 Sep 27;12(9):e0184103. doi: 10.1371/journal.pone.0184103 (PMC5617154; doi:10.1371/journal.pone.0184103)
Supplement: S1 File — (ZIP) [file pone.0184103.s001.zip › Iranian electricity power industry statistics-2013-2014/10-1.xlsx]

## Sheet: 10-1
	Table (10-1) : Iranian Electric Power Industry at a Glance
	Description	Unit	2012	2013	Change(%)
	General Indices
	Capacity per Capita	Watt	902	908	0.7
	Electricity Production per Capita (MOE)	kWh	3325	3388	1.9
	Electricity Consumption per Capita (MOE)	kWh	2539	2624	3.3
	Average Household Consumption	kWh	2614	2610	-0.2
	Utilization of Effective Capacity of Power Plants	%	51.2	44.8	-6.4
	Average Efficiency of Thermal Power Plants (MOE)	%	37.2	37	-0.2
	Load Factor	%	66.9	65.6	-1.3
	Power Cut/Customer	Min/Day	2.6	2.47	-5
	Customers Density per Km2	Customer	17.4	18.4	5.7
	Customers per Employee	Customer	610	644	5.6
	Residential Consumption	%	31.6	31.7	0.1
	Share of Export From Total Sale	%	5.4	5.7	0.3
	Share of Electricity Consumption Productive Sectors.(Agri+Ind)	%	50.9	51.1	0.2
	Employee per Installed Capacity	Person/MW	1463	1494	2.1
	Productivity of Employee	MWH/Person	5396	5573	3.3
	The Ratio of High Educated Staff to Total	%	39.3	43.8	4.5
	Installed Capacity	MW	68940	70280	1.9
	Hydro	MW	9745	10265	5.3
	Steam	MW	15829	15830	0
	Combined Cycle	MW	15744	17850	13.4
	Gas	MW	26002	24715	-4.9
	Diesel	MW	439	439	0
	Nuvlear & Renewable Energy	MW	1181	1181	0
	Max.Supplied Load	MW	43459	46474	6.9
	Max.Demand	MW	43459	46474	6.9
	Total Energy Generation	GWh	254266	262192	3.1
	Hydro	GWh	12447	14470	16.3
	Steam	GWh	91788	89664	-2.3
	Combined Cycle	GWh	80534	87135	8.2
	Gas	GWh	67364	66039	-2
	Diesel	GWh	66	71	7.6
	Nuclear & Renewable Energy	GWh	2067	4814	132.8
	C-Energy Losses	%	15.16	14.78	-0.4
	Transmission & Sub-Transmission	%	3.53	3.35	-0.2
	Distribution	%	15.03	14.83	-0.2
