# Supplementary material for: Robust network data envelopment analysis approach to evaluate the efficiency of regional electricity power networks under uncertainty
Source: PLoS One. 2017 Sep 27;12(9):e0184103. doi: 10.1371/journal.pone.0184103 (PMC5617154; doi:10.1371/journal.pone.0184103)
Supplement: S1 File — (ZIP) [file pone.0184103.s001.zip › Iranian electricity power industry statistics-2013-2014/10-2.xlsx]

## Sheet: 10-2
	Table (10-2) : Iranian Electric Power Industry at a Glance
	Description	Unit	2012	2013	Change(%)
	Fuel Consumption(MOE)
	Gas oil	106 Litter	7768	12186	56.9
	Fuel oil	106 Litter	14450	15263	5.6
	Nature Gas	106 m3	40692	36648	-9.9
	Lines Length
	400 kV	km-Circuit	19745	19915	0.9
	230 kV	km-Circuit	29722	30300	1.9
	132 kv	km-Circuit	22602	23064	2
	63&66 kV	km-Circuit	45754	46240	1.1
	Medium voltage distribution lines	km	381195	388823	2
	Low voltage distribution lines	km	313929	325161	3.6
	Substation Capacity
	400 kV	MVA	50968	54303	6.5
	230 kV	MVA	69843	71605	2.5
	132 kV	MVA	26844	27838	3.7
	63 & 66 kV	MVA	61334	63270	3.2
	Distribution	MVA	95848	100368	4.7
	Total Energy Sale
	A-Domestic Sale	GWh	194148	203088	4.6
	Residential	GWh	61351	64379	4.9
	Public	GWh	17810	17831	0.1
	Agricultural	GWh	31647	33103	4.6
	Industrial	GWh	67107	70634	5.3
	Others Consumption	GWh	12599	13377	6.2
	Street lights	GWh	3635	3765	3.6
	B-Electricity Exchange	GWh	7132	7879	10.5
	Customers	1000 Customer	28752	30287	5.3
	Residential	1000 Customer	23467	24671	5.1
	Public	1000 Customer	1181	1283	8.6
	Agricultural	1000 Customer	307	330	7.5
	Industrial	1000 Customer	185	194	4.9
	Others Consumption	1000 Customer	3611	3810	5.5
	Number of Personnel	Person	47124	47047	-0.2
	Tavanir Co.	Person	905	882	-2.5
	REC.s	Person	17147	17985	4.9
	Generation Co.s & Dams	Person	10110	10249	1.4
	Distribution Co.s	Person	17564	16499	-6.1
	Others*	Person	1398	1432	2.4
	Electricity Average sale price	Rial/kWh	407.01	418.5	2.8
	Residential	Rial/kWh	337.5	346.7
	Public	Rial/kWh	491	516.3
	Agricultural	Rial/kWh	131.1	133.2
	Industrial	Rial/kWh	427.5	442.6
	Others Consumption	Rial/kWh	1339.5	1342.2
