# Supplementary material for: Robust network data envelopment analysis approach to evaluate the efficiency of regional electricity power networks under uncertainty
Source: PLoS One. 2017 Sep 27;12(9):e0184103. doi: 10.1371/journal.pone.0184103 (PMC5617154; doi:10.1371/journal.pone.0184103)
Supplement: S1 File — (ZIP) [file pone.0184103.s001.zip › Iranian electricity power industry statistics-2013-2014/11-3.xlsx]

## Sheet: 11-3
	Table (11-3) : Specifications of Combined-Cycle Power Plants in 2013
	Power Plant	Company	Site	Operation Year	No. Units	Nominal Capacity (MW)
	C-Combined-Cycle Plants
	Gilan Combined-Cycle	Gilan	Rasht	1992	6	859.2
				1997	3	446.4
	Montazer Ghaem	Tehran	Karaj	1992	6	697.5
				1999-2000	3	300
	Qom Combined-Cycle	Tehran	Qom	1993	4	514
				1997-1998	2	200
	Shahid Rajaee Combined-Cycle	Tehran	Ghazvin	1994	6	742.8
				2001	3	300
	Neishabour Combined-Cycle	Khorasan	Neishabour	1994-1998	6	740.4
				2002-2003	3	300
	Shariati Combined-Cycle	Khorasan	Mashad	1994	2	246.8
				2003	1	100
	Fars Combined-Cycle	Fars	Shiraz	1995-1998	6	740.4
				2002	3	294.9
	Khuy Combined-Cycle	Azarbayjan	Khuy	1997	2	246.8
				2002	1	102.5
	Shahid Salimi Combined-Cycle	Mazandarn	Neka	2006	1	160
				1990	2	275
	Yazd Combined-Cycle	Yazd	Yazd	2006-2010	2	320
				2000	2	246.8
				2008-2009	2	318
	Kazeroon Combined-Cycle	Fars	Kazeroon	1994	2	256
				2002-2003	4	636
				2006-2007	3	480
	Kerman Combined-Cycle	Kerman	Kerman	2001-2002	8	1272
				2007-2009	4	640
	Damavand Combined-Cycle	Tehran	Garmsar	2003-04-05	12	1908
				2009-10-11-12	6	960
	Sanandaj Combined-Cycle	Gharb	Sanandaj	2005-2006	4	636
				2011-2012	2	320
	Abadan Combined-Cycle			2002-2003	4	493.6
				2013	1	160
	Zavare Combined-Cycle	Esfahan	Esfahan	2011	2	324
				2012	1	160
	Parse Sar Combined-Cycle	Gilan	Gilan	2011-2012	4	648
				2013	2	320
	Shir kooh Combined-Cycle	Yazd	Yazd	2012	2	324
				2013	1	160
	Total Combined-Cycle Plants				128	17849.1
