# Supplementary material for: Robust network data envelopment analysis approach to evaluate the efficiency of regional electricity power networks under uncertainty
Source: PLoS One. 2017 Sep 27;12(9):e0184103. doi: 10.1371/journal.pone.0184103 (PMC5617154; doi:10.1371/journal.pone.0184103)
Supplement: S1 File — (ZIP) [file pone.0184103.s001.zip › Iranian electricity power industry statistics-2013-2014/11-5.xlsx]

## Sheet: 11-5
	Table (11-5) : Specifications of Renewable & Larg Industrail Power Plants in 2013
	Power Plant	Company	Site	Operation Year	No. Units	Nominal Capacity (MW)
	G- Renewable Energy
	Booshehr		Booshehr	2011	1	1020
	Wind Power Plants
	Manjil( Manjil, RoodbarT Harzevil, Paskoolan and Siahpoosh atomic energy)	SUNA	Manjil/Roodbar	1994	2	1
			Manjil	1997-1998-03	7	3.85
			Manjil	1997-1998	15	4.5
			Roodbar	1995	3	1.65
			Harzevil	1998-2000-2003-2004	12	3.6
			Paskoolan	2003-2004	8	4.4
			Manjil	2002	1	0.66
			Paskoolan	2004-2005	22	14.52
			Manjil	2007	17	11.22
			Manjil	2008	24	15.84
			Manjil	2012	16	10.56
	Binalood Khorasan	Khorasan	Khorasan	2004-2006	20	13.2
				2007	23	15.18
				2008	2	0.26
	Zabol Wind Plant	Zabol	Zabol	2009	1	0.66
	Shiraz Wind Plant	Shiraz	Shiraz	2010	1	0.66
	Tabriz Wind Plant (oun ben ali)	Tabriz	Tabriz	2009-2010	3	1.98
	Mahshahr Wind Plant	Mahshahr	Mahshahr	2012	1	0.66
	Isfahan Wind Plant	Isfahan Wind Plant	Isfahan	2012	1	0.66
	Sarein Wind Plant	Sarein Wind Plant	Ardebil	2012	1	0.66
	Khaf Wind Plant	Khaf Wind Plant	Khorasan Razavi	2012	1	1.5
				2012	1	2.5
	Total Wind Power Plants				182	109.72
	Taleghan Solar PP	SUNA	Taleghan	2003	1	0.03
	Semnan Solar PP		Semmnan	2005	1	0.015
	Tabriz Waste PP		Tabriz	2009	1	0.024
	Mashad Waste PP		Mashad	2009	2	0.66
	Shiraz Waste PP		Shiraz	2009	2	1.2
	Tehran Biogaz	Tehran Biogaz	Tehran	2012	1	5
	Tehran Waste PP	Tehran Waste PP	Tehran	2012	1	6
	Isfahan Waste PP	Isfahan Waste PP	Isfahan	2012	1	6
	Photovoltaic Units	Photovoltaic Units	Tehran	2012		32
	Total Renewable & nuclear				193	1180.65
	Total Diesel Power Plants				169	439
	Total Power Plants (MOE)& private:				1022	62697
	Large Industrial
	Zobahan (Steam)	Isfahan Zobahan Co.	Isfahan	1970	2	24
				1996	1	60
				1978	3	165
	Zobahan (Gas)			1976	1	26
	Mess Sarcheshmeh (Steam)	Mess-e-Iran Co.	Rafsanjan	1977	2	24
	Mess Sarcheshmeh (Gas)			1977	5	130
	Foolad-Mobarake (Steam)	Foolad-Mobarake Co.	Isfahan	1991	3	210
	Foolad-Mobarake (Gas)	Foolad-Mobarake Co.	Isfahan	2004	1	108
	Teraktorsazi (Gas)	Teraktor sazi Co.	Tabriz	1983	2	20
	Chadormaloo	Chadormaloo	Yazd	2003	1	40
	Khorasan Petrochimi		Khorasan	1986	3	24
	Shiraz Petrochimi		Shiraz	1963	3	12.6
				1984	1	9
				1987	5	60
	Bandar Emam Petrochimi		Bandar Emam	1990-1991	4	328
	Elam Gas Refinery		Ilam	2009-2010	3	75
	Razi Petroshimi	Razi Petroshimi	Bandar Emam	1979	5	70
	Tabriz Petroshimi	Tabriz Petroshimi	Tabriz	1997	3	75
				1995-1996	2	54
	Fajr Petroshimi	Mess-e-Iran Co.	Bandar Emam	2005	11	1483
				2009-2010
				2011
	Mobin Petroshimi	Mobin Petroshimi	Asalooyeh	2006-2012	7	861
	Pars Jonobi		Asalooyeh	2008-2009	6	954
	Elam Petroshimi		Ilam	2010	4	120
	Liquified Gas (LNG)		Booshehr	2010	2	324
	Damavand		Asalooyeh	2011	2	324
	Total Large Industrial				82	5581
	(Total Country)				1104	70277.7
