# Supplementary material for: Robust network data envelopment analysis approach to evaluate the efficiency of regional electricity power networks under uncertainty
Source: PLoS One. 2017 Sep 27;12(9):e0184103. doi: 10.1371/journal.pone.0184103 (PMC5617154; doi:10.1371/journal.pone.0184103)
Supplement: S1 File — (ZIP) [file pone.0184103.s001.zip › Iranian electricity power industry statistics-2013-2014/12.xlsx]

## Sheet: 12
								(MW)
	Table (12): Time Schedule for Completion of Various New Thermal and Hydro Power Plants
	No.	Status	Name of Power Plants	Type of Power Plant	Dispatching Region	2013	2014	2015	2016
	1	MOE	Jahrom	C.c	Fars	0	480	0	0
	2		Abadan		Khoozestan	160	0	0	0
	3		Shirvan		Khorasan	0	320	160	0
	4		Iranshahr		Sistan&Baloochestan	162	0	0	0
	5		Sarbandar-Mahshahr		Khoozestan	0	648	0	0
	6		West Mazandaran		Mazandaran	0	0	324	0
	7		Hormozgan		Hormozgan	648	0	0	0
	8		Ramin Development	Steam	Khozestan	0	0	0	650
	9		Shazand Development		Bakhtar	0	0	0	650
	10		Tabas		Yazd	0	0	0	650
	11	Boo	south Ahvaz	C.C	Khozestan	0	0	324	160
	12		Chndoormale		Yazd	324	160	0	0
	13		pasargad Gheshm		Hormozgan	0	0	324	160
	14		West Mazandaran		Mazandaran	0	162	162	160
	15		Khoram Abad		Bakhtar	0	648	0	0
	16		Sadough(Yazd 2)		Yazd	0	324	160	0
	17		Dalaho		Kermanshah	0	324	160	0
	18		Khoramshahr		Khozestan	324	0	0	0
	19		Sirjan(Samangan)		Kermanshah	0	324	160	0
	20		Kahnooj		Kerman	324	160	0	0
	21		Gonaveh		Fars	160	0	0	0
	22		Behbahan		Khozestan	0	484	0	0
	23			DG & CHP		480	480	480	480
	24	MOE(Special Projects)	west Eslamabad	Small(Gas)	Gharb	50	50	0	0
	25		Wind Power Plants	Wind		0	140	0	0
	26	MOE	Siah Bisheh	Hydro	Mazandaran	520	0	0	0
	27		Seimareh		Gharb	160	320	0	0
	28		Daryan		Gharb	0	210	0	0
	29		Roodbar Lorestan		Bakhtar	0	450	0	0
	30		Sardasht		Gharb	0	30	90	0
	31		Maroon		Khozestan	75	0	0	0
	32		Chamshir			0	0	175	0
	33		Azad			0	0	0	510
	34		Small Hydro Plants		Different Regional	0	0	46	17
	35		Renewable	Renewable	Different Regional	6	0	6	0
	Total Nominal Capacity of MOE Power Plants					1781	2648	801	2477
	Total Private Power Plants					1612	3066	1770	960
	Total Nominal Capacity					3393	5714	2571	3437
	Total Gathering Nominal Capacity of Country With 70280 MW in the end 2013					73673	79387	81958	85395
	Max Demand Consumption of country					48588	51038	53435	55987
