# Supplementary material for: Robust network data envelopment analysis approach to evaluate the efficiency of regional electricity power networks under uncertainty
Source: PLoS One. 2017 Sep 27;12(9):e0184103. doi: 10.1371/journal.pone.0184103 (PMC5617154; doi:10.1371/journal.pone.0184103)
Supplement: S1 File — (ZIP) [file pone.0184103.s001.zip › Iranian electricity power industry statistics-2013-2014/13.xlsx]

## Sheet: 13
						(MW)
	Table 13 : Nominal Capacities of the Power Plants in 2013
	Type of Power Plant	MOE			non-MOE	Total
		In NG	Out of NG	Total
	Steam	11841	0	11841	3989	15830
	Combined Cycle	4275	0	4275	13575	17850
	Gas	7741	184	7925	16790	24715
	Diesel	409	30	439	0	439
	Hydro	10262	3	10265	0	10265
	Atomic & Renewable	1152	0	1152	29	1181
	Total in 2013	35680	217	35897	34383	70280
	Total in 2012	53782	217	53999	14943	68942
	Annual Growth(%)	-34	0	-34	130.1	1.9
	Difference in total is due to rounding
