# Supplementary material for: Robust network data envelopment analysis approach to evaluate the efficiency of regional electricity power networks under uncertainty
Source: PLoS One. 2017 Sep 27;12(9):e0184103. doi: 10.1371/journal.pone.0184103 (PMC5617154; doi:10.1371/journal.pone.0184103)
Supplement: S1 File — (ZIP) [file pone.0184103.s001.zip › Iranian electricity power industry statistics-2013-2014/14.xlsx]

## Sheet: 14
									(MW)
	Table 14 : Actual Capacity of the MOE Power Plants in 2013
	Type		Steam	C.C	Gas	Diesel	Hydro	Renewable Energy & Wind	Total
	Actual Capacity	Max	14793	15771	16643	288	10252	1181	58927
		Min	14710	13824	14948	268	10252	1181	55183
		Average	15315	14814	20048	284	10265	1181	61907
	Difference in total is due to rounding
