# Supplementary material for: Robust network data envelopment analysis approach to evaluate the efficiency of regional electricity power networks under uncertainty
Source: PLoS One. 2017 Sep 27;12(9):e0184103. doi: 10.1371/journal.pone.0184103 (PMC5617154; doi:10.1371/journal.pone.0184103)
Supplement: S1 File — (ZIP) [file pone.0184103.s001.zip › Iranian electricity power industry statistics-2013-2014/15.xlsx]

## Sheet: 15
					(MW)
	Table 15 : Growth of the Capacities of the MOE Power Plants in 2013
	Name of Power Plants	Unit Type	Installed Capacity (NO.* Unit Capacity)	Description
	CHP & DG	GAS	64	2013
	Siahbishe	Hydro	260	April
	Paresar	C.C	160	Sep
	Abadan	C.C	160	Sep
	Siahbishe	Hydro	260	Oct
	Shirkoh Yazd	C.C	160	Dec.
	Paresar	C.C	160	Jan
	Bampour	Gas	162	Jan
	Total Installed Capacity		1386
