# Supplementary material for: Robust network data envelopment analysis approach to evaluate the efficiency of regional electricity power networks under uncertainty
Source: PLoS One. 2017 Sep 27;12(9):e0184103. doi: 10.1371/journal.pone.0184103 (PMC5617154; doi:10.1371/journal.pone.0184103)
Supplement: S1 File — (ZIP) [file pone.0184103.s001.zip › Iranian electricity power industry statistics-2013-2014/16.xlsx]

## Sheet: 16
																(MW)
	Table 16 : Comparison of the Modified Monthly Peak Load in between 2012 - 2013
	Month		Mar-April	April-May	May-Jun	Jun-Jul	Jul-Aug	Aug-Sep	Sep-Oct	Oct-Nov	Nov-Dec	Dec-Jan	Jan-Feb	Feb-Mar	Peak in the Year	Date of Peak
	Year	2012	30011	36287	40410	42321	43337	41117	36512	31879	30188	30586	30721	30772	43337	1391/5/24
		2013	32358	34867	42295	46344	45639	43216	38696	32642	32453	32738	32688	32355	46344	1392/04/26
	Change%		7.8	-3.9	4.7	9.5	5.3	5.1	6	2.4	7.5	7	6.4	5.1	6.9
	Source : Iran Grid Management Co. (IGMC)
