# Supplementary material for: Robust network data envelopment analysis approach to evaluate the efficiency of regional electricity power networks under uncertainty
Source: PLoS One. 2017 Sep 27;12(9):e0184103. doi: 10.1371/journal.pone.0184103 (PMC5617154; doi:10.1371/journal.pone.0184103)
Supplement: S1 File — (ZIP) [file pone.0184103.s001.zip › Iranian electricity power industry statistics-2013-2014/17.xlsx]

## Sheet: 17
														(MW)
	Table 17 : Contribution of Various Type of Powe Plants in Supply of the coincide Peak Load during the Years 2008 - 2013
	Type		2013		2012		2011		2010		2009		2008
			Total	Percent	Total	Percent	Total	Percent	Total	Percent	Total	Percent	Total	Percent
	Steam		12551	27.5	12755	29.4961	13187	31.2155	13673	35.1572	13505	35.9367	13734	40.0759
	Gas		13438	29.4	13724	31.7369	12590	29.8023	11108	28.5619	11606	30.8834	9755	28.4651
	C.C.		11320	24.8	11044	25.5394	10232	24.2206	10218	26.2734	8356	22.2352	7889	23.0201
	Hydro		8258	18.1	5626	13.0102	6170	14.6053	3742	9.62176	3967	10.5561	2749	8.02159
	Diesel		92	0.2	94	0.217376	66	0.156232	150	0.385693	146	0.388505	144	0.420193
	Total		45659	100	43243	100	42245	100	38891	100	37580	100	34270	100
	Source:Iran Grid Management Co.(IGMC)
