# Supplementary material for: Robust network data envelopment analysis approach to evaluate the efficiency of regional electricity power networks under uncertainty
Source: PLoS One. 2017 Sep 27;12(9):e0184103. doi: 10.1371/journal.pone.0184103 (PMC5617154; doi:10.1371/journal.pone.0184103)
Supplement: S1 File — (ZIP) [file pone.0184103.s001.zip › Iranian electricity power industry statistics-2013-2014/18.xlsx]

## Sheet: 18
						(MW)
	Table 18 : Coincide Max. Peak Load Synchronous With Available and Actual Capacity on One Day the Years 2013
	Month	Date	Effective Capacity	Available Capacity	Max Demand	Generation Reserve(%)
	April	1/31	57197	34079	32358	5.1
	May	2/24	56629	36285	34867	3.9
	.Jun	3/27	55508	44612	42295	5.2
	.Jul	4/26	54363	46525	46344	0.4
	.Aug	5/2	54437	45510	45639	-0.3
	.Aug	6/4	55301	45467	43216	5
	.Sep	7/1	56443	40426	38696	4.3
	.Oct	8/4	57688	34611	32642	5.7
	.Dec	9/18	57270	33712	32453	3.7
	.Dec	10/7	57990	33981	32738	3.7
	.Jan	11/28	56156	33838	32688	3.4
	.Mar	12/10	53850	33745	32355	4.1
	Source:Iran Grid Management Co.(IGMC)
