# Supplementary material for: Robust network data envelopment analysis approach to evaluate the efficiency of regional electricity power networks under uncertainty
Source: PLoS One. 2017 Sep 27;12(9):e0184103. doi: 10.1371/journal.pone.0184103 (PMC5617154; doi:10.1371/journal.pone.0184103)
Supplement: S1 File — (ZIP) [file pone.0184103.s001.zip › Iranian electricity power industry statistics-2013-2014/19.xlsx]

## Sheet: 19
						(MW)
	Table 19 : Coincide Min. Load Synchronous With Available and Actual Capacity on one Day the Year 2013
	Month	Date	Actual Capacity	Available Capacity	Min. Demand	Generation Reserve(%)
	April	1/1	57305	25786	24191	6.2
	April	2/13	56379	30371	29296	3.5
	May	3/3	55730	33788	32713	3.2
	June	4/7	54363	40660	37888	6.8
	.Aug	5/18	54398	39365	37553	4.6
	.Aug	6/22	55280	37456	36618	2.2
	.Oct	7/26	56699	31339	29918	4.5
	Nov.	8/23	56573	26130	24801	5.1
	.Dec	9/1	57295	29421	28279	3.9
	.Jan	10/27	57599	30768	29245	4.9
	.Jan	11/18	56164	30215	29155	3.5
	Mar.	12/29	52776	29462	28079	4.7
	Source:Iran Grid Management Co.(IGMC)
