# Supplementary material for: Robust network data envelopment analysis approach to evaluate the efficiency of regional electricity power networks under uncertainty
Source: PLoS One. 2017 Sep 27;12(9):e0184103. doi: 10.1371/journal.pone.0184103 (PMC5617154; doi:10.1371/journal.pone.0184103)
Supplement: S1 File — (ZIP) [file pone.0184103.s001.zip › Iranian electricity power industry statistics-2013-2014/2.xlsx]

## Sheet: 2
	Table (2): Human Resources Improvement Indices in the Electric Power Industry in 2013 Compard with the Year 2012
	Description	Unit	2013			2012			Change
			Amount	Man Power	Indice	Amount	Man Power	Indice
	Installed Capacity Per Employment	MW / Person	70279	10249	6.9	68940	10110	6.8	0
	Gross Generation Per Employment	106 kWh/ Person	262192	10249	25.6	254265	10110	25.1	0.4
	Transmission Lines Per Employment	Km-Circuit / Person	50215	10470	4.8	49467	10392	6.6	0
	Sub -Transmission Lines Per Employment	Km-Circuit / Person	69304	10470	6.6	68357	10392	6.6	0
	Transmission Substation per Employment	kVA / Person	125908	10470	12	1220811	10392	11.6	0.4
	Sub-Transmission Substation per Employment	kVA / Person	91108	10470	8.7	88178	10392	8.5	0.2
	Length of MV Distribution Lines	Km / Person	388823	16499	23.6	381195	17564	21.7	1.9
	Length of LV Distribution Lines	Km / Person	325161	16499	19.7	313929	17564	17.9	1.8
	Capacity of Distribution Transformer per Employment	kVA / Person	100368	16499	6.1	95848	17564	5.5	0.6
	Electricity Sale per Employment	106 kWh/ Person	203088	16499	12.3	194148	17564	11.1	1.3
	Number of Customer per Employment	103 Customer/ Person	30287	16499	1.8	28752	17564	1.6	0.2
	Ratio of Higher Education Staff to Total Staff in Tavanir Co.	Percent	51.6			51.2			0.4
	Ratio of Higher Education Staff to Total Staff in Other Tavanir Co.		62.9			61.9			1
	Ratio of Higher Education Staff to Total Staff in Regional Electric Co.		34.7			31.4			3.3
	Ratio of Higher Education Staff to Total Staff in Management Generation Co.		50.5			43.4			7.1
	Ratio of Higher Education Staff to Total Staff in Distribution Co.		49.2			42.4			6.8
	Ratio of Higher Education Staff to Total Staff in Industrial Electric Co.		44.2			39			5.2
