# Supplementary material for: Robust network data envelopment analysis approach to evaluate the efficiency of regional electricity power networks under uncertainty
Source: PLoS One. 2017 Sep 27;12(9):e0184103. doi: 10.1371/journal.pone.0184103 (PMC5617154; doi:10.1371/journal.pone.0184103)
Supplement: S1 File — (ZIP) [file pone.0184103.s001.zip › Iranian electricity power industry statistics-2013-2014/20.xlsx]

## Sheet: 20
												(MW)
	Table 20 : Annual Growth Trend of the Peak Generation Load: Modified Consumption Demand and Max. Consumption Load during the years 2003- 2013
	Description	2013	2012	2011	2010	2009	2008	2007	2006	2005	2004	2003
	Consumption Load	2342	1092	2926	1869	3545	-517	1121	2423	2827	1271	3332
	Corrected Consumption Demand	3015	1092	2128	2361	227	2668	714	1967	3035	2160	2357
	Maximum Generation Load	2416	998	3354	1311	3310	-311	1584	2303	3154	1384	2722
