# Supplementary material for: Robust network data envelopment analysis approach to evaluate the efficiency of regional electricity power networks under uncertainty
Source: PLoS One. 2017 Sep 27;12(9):e0184103. doi: 10.1371/journal.pone.0184103 (PMC5617154; doi:10.1371/journal.pone.0184103)
Supplement: S1 File — (ZIP) [file pone.0184103.s001.zip › Iranian electricity power industry statistics-2013-2014/21.xlsx]

## Sheet: 21
								(GWh)
	Table 21 : Gross Electricity Generation in 2013
		Type		2013			2012	Annual Growth (%)
				In NG	Out of NG	Total	Total
	MOE	Steam		89664	0	89664	91788	-2.3
		Gas		65457	582	66039	67364	-2
		C.C.		87135	0	87135	80534	8.2
		Hydro		14469	1	14470	12447	16.3
		Diesel		30	41	71	66	7.6
		Wind & Renewable		4813	0	4813	2067	132.8
	Total			261568	624	262192	254266	3.1
