# Supplementary material for: Robust network data envelopment analysis approach to evaluate the efficiency of regional electricity power networks under uncertainty
Source: PLoS One. 2017 Sep 27;12(9):e0184103. doi: 10.1371/journal.pone.0184103 (PMC5617154; doi:10.1371/journal.pone.0184103)
Supplement: S1 File — (ZIP) [file pone.0184103.s001.zip › Iranian electricity power industry statistics-2013-2014/22.xlsx]

## Sheet: 22
				(GWh)
	Table 22 : Gross Generation and Internal Consumption in MOE Power Plants in 2013
	Type	Gross Generation	Internal Consumption
			Quantity	Percent
	Steam	89664	6545	7.3
	Combined Cycle	87135	1562	1.8
	Gas	66039	491	0.727029
	Diesel	71	5	7
	Hydro	14470	78	0.5
	Atomic & Renewable Energy	4813	46	1
	Total	262192	8727	3.3
