# Supplementary material for: Robust network data envelopment analysis approach to evaluate the efficiency of regional electricity power networks under uncertainty
Source: PLoS One. 2017 Sep 27;12(9):e0184103. doi: 10.1371/journal.pone.0184103 (PMC5617154; doi:10.1371/journal.pone.0184103)
Supplement: S1 File — (ZIP) [file pone.0184103.s001.zip › Iranian electricity power industry statistics-2013-2014/23.xlsx]

## Sheet: 23
												GWh
	Table 23 : The Growth Trend of the Electricity Generation per Capita during the years 2003 - 2013
	Year	2013	2012	2011	2010	2009	2008	2007	2006	2005	2004	2003
	Annual Energy Generation (GWh)	262192	254265	240063	232994	221318	214530	203983	192535	178072	162871	149676
	Population (106 Person)	77.4	76.5	75.3	73.6	72.6	71.7	70.9	70.5	67.9	67.5	66.3
	Annual Generation per Capita (kWh)	3387	3325	3188	3166	3048	2992	2877	2731	2623	2413	2258
	Annual Generation Growth in 2013:3.1%			Average Annual Generation Growth During 2003-2013:5.8%
