# Supplementary material for: Robust network data envelopment analysis approach to evaluate the efficiency of regional electricity power networks under uncertainty
Source: PLoS One. 2017 Sep 27;12(9):e0184103. doi: 10.1371/journal.pone.0184103 (PMC5617154; doi:10.1371/journal.pone.0184103)
Supplement: S1 File — (ZIP) [file pone.0184103.s001.zip › Iranian electricity power industry statistics-2013-2014/24.xlsx]

## Sheet: 24
			(GWh)
	Table 24 : Balance of Electricity Generation and Consumption in 2013
	Description		Total
	Generation	MOE	129539
		Non-MOE	132653
		Total	262192
	Import		3707
	Total Generation & Import		265899
	Consumption & Sale	Internal Consumption of MOE Plants	8727
		Internal Consumption of L.I. Plants	234
		Internal Consumption of Substations	245
		Large Industry Consumption	4612
		Transmission & Sub-Transmission Losses	8474
		Distribution Losses	28933
		Export	11586
		Sale	203088
	Total Consumption		265899
	Difference in total is due to rounding.
