# Supplementary material for: Robust network data envelopment analysis approach to evaluate the efficiency of regional electricity power networks under uncertainty
Source: PLoS One. 2017 Sep 27;12(9):e0184103. doi: 10.1371/journal.pone.0184103 (PMC5617154; doi:10.1371/journal.pone.0184103)
Supplement: S1 File — (ZIP) [file pone.0184103.s001.zip › Iranian electricity power industry statistics-2013-2014/26.xlsx]

## Sheet: 26
	Table 26 : Consumption of the Various Fuel Types in Power Plants in 2012 and its Comparison with 2013
	Type	Description	MOE Power Plants				Total		Change (%)
			Steam	C.C.	Gas	Diesel	2013	2012
	Diesel (106 Liter) Equivalent	Consumption	286	5703	6176	20	12185	7768	56.9
		Percent Out of Total	2.3	46.8	50.7	0.2
		Average Daily	0.8	15.6	16.9	0.1	33.4	21.3
		Thermal Value (109 Kcal) Consumption	2460	49046	53114	172	104791	66805
	Fuel Oil (106 Liter) Equivalent	Consumption	10816	0	0	0	10816	15263	-29.1
		Percent Out of Total	100	0	0	0
		Average Daily	29.6	0	0	0	29.6	41.8
		Thermal Value (109 Kcal)	99507	0	0	0	99507	140420
	Natural Gas (106 M3) Equivalent	Consumption	7713	13882	15053	0	36648	40692	-9.9
		Percent Out of Total	21	37.9	41.1	0
		Average Daily	21.1	38	41.2	0	100.4	111.5
		Thermal Value (109 Kcal)	66633	119927	130043	0	316603	351538
