# Supplementary material for: Robust network data envelopment analysis approach to evaluate the efficiency of regional electricity power networks under uncertainty
Source: PLoS One. 2017 Sep 27;12(9):e0184103. doi: 10.1371/journal.pone.0184103 (PMC5617154; doi:10.1371/journal.pone.0184103)
Supplement: S1 File — (ZIP) [file pone.0184103.s001.zip › Iranian electricity power industry statistics-2013-2014/27.xlsx]

## Sheet: 27
						(km-circuit)
	Table (27): Length of Transmission and Sub-Transmission Lines at the end of 2012 and 2013
	Description	400kv	230kv	132kv	63,66kv	Fiber-Optic
	Total Line Length in 2011	19745	29722	22603	45754	17200
	Establishment Completion of New Line in 2012	170	578	462	486	652
	Total Line Length in 2012	19915	30300	23065	46240	17852
	(%)Annual Growth	0.9	1.93429	2	1.1	3.8
