# Supplementary material for: Robust network data envelopment analysis approach to evaluate the efficiency of regional electricity power networks under uncertainty
Source: PLoS One. 2017 Sep 27;12(9):e0184103. doi: 10.1371/journal.pone.0184103 (PMC5617154; doi:10.1371/journal.pone.0184103)
Supplement: S1 File — (ZIP) [file pone.0184103.s001.zip › Iranian electricity power industry statistics-2013-2014/28.xlsx]

## Sheet: 28
	Table 28 : Statistical Comparison of the Number and Capacity of Transmission Substations of 400 kV at the End of 2012 & 2013
	Conversion ratio of Voltage	No. Stations		No. Transformers		Capacity (MVA)
		2013	2012	2013	2012	2013	2012
	400/230…	48	46	111	105	35905	34360
	400/132...	27	26	51	49	10800	10400
	400/66, 400/63	16	14	33	27	6350	5200
	400/11, 400/20,400/33	4	3	8	6	1248	1008
	Switchyards	11	10	0	0	0	0
	Total	106	99	203	187	54303	50968
	Annual Growth (%)	7.1		8.6		6.5
