# Supplementary material for: Robust network data envelopment analysis approach to evaluate the efficiency of regional electricity power networks under uncertainty
Source: PLoS One. 2017 Sep 27;12(9):e0184103. doi: 10.1371/journal.pone.0184103 (PMC5617154; doi:10.1371/journal.pone.0184103)
Supplement: S1 File — (ZIP) [file pone.0184103.s001.zip › Iranian electricity power industry statistics-2013-2014/3.xlsx]

## Sheet: 3
	Table (3) : Comparsion,Sale Price & Cost of Final Price in 2013
	Tariff	Sale Price	Final Price
	Residential	1370.3	346.87
	Commercial	1071.6	516.53
	Agricultural	1073.1	133.44
	Industrial	982.8	442.8
	Others	1760.2	1342.68
	Total	1107	418.65
