# Supplementary material for: Robust network data envelopment analysis approach to evaluate the efficiency of regional electricity power networks under uncertainty
Source: PLoS One. 2017 Sep 27;12(9):e0184103. doi: 10.1371/journal.pone.0184103 (PMC5617154; doi:10.1371/journal.pone.0184103)
Supplement: S1 File — (ZIP) [file pone.0184103.s001.zip › Iranian electricity power industry statistics-2013-2014/30.xlsx]

## Sheet: 30
	Table 30 : Statistical Comparison of the Number and Capacity of Sub-Transmission Substations at the end of 2013 & 2012
	Description		No. Stations		No. Transformers		Capacity (MVA)
			2013	2012	2013	2012	2013	2012
	132kv	132/63	12	12	23	22	1325	1275
		132/33	121	120	248	243	7881	7633
		132/20	320	304	557	534	15800	15168
		132/11	44	44	76	76	1923	1923
		With Secondary Voltage of Less 10 kv	18	17	36	34	908	844
		Total	515	497	940	909	27837	26843
		Annual Growth (%)	3.62173		3.41034		3.70301
	63,66kv	63/33 & 66/33	2	2	4	4	98	98
		63/20 & 66/20	1163	1132	2187	2134	59255	57379
		63/11-20 & 66/11-20	2	2	3	3	45	45
		63/11 & 66/11	25	25	54	54	1529	1528
		With Secondary Voltage of Less 10 kv	63	61	125	122	2344	2285
		Total	1255	1222	2373	2317	63271	61335
		Annual Growth (%)	2.70049		2.41692		3.15644
	Total		1770	1719	3313	3226	91108	88178
	Annual Growth Total (%)		2.96684		2.69684		3.32282
