# Supplementary material for: Robust network data envelopment analysis approach to evaluate the efficiency of regional electricity power networks under uncertainty
Source: PLoS One. 2017 Sep 27;12(9):e0184103. doi: 10.1371/journal.pone.0184103 (PMC5617154; doi:10.1371/journal.pone.0184103)
Supplement: S1 File — (ZIP) [file pone.0184103.s001.zip › Iranian electricity power industry statistics-2013-2014/31.xlsx]

## Sheet: 31
														(kM)
	Table 31 : Length of Medium-Voltage Lines at end of the Years 2003-2013
	Year	2013	2012	2011	2010	2009	2008	2007	2006	2005	2004	2003	Growth in 2013 (%)	Average Annual Growth (%)
	Overhead Lines	370844	363651	356495	348039	335750	326267	315148	305478	293724	279800	268000	2	3.3
	Under Ground Lines	17979	17277	16524	15662	14832	13876	12830	12154	11474	10823	10257	4.1	5.8
	Total	388823	380928	373019	363701	350582	340143	327978	317632	305198	290623	278257	2.1	3.4
