# Supplementary material for: Robust network data envelopment analysis approach to evaluate the efficiency of regional electricity power networks under uncertainty
Source: PLoS One. 2017 Sep 27;12(9):e0184103. doi: 10.1371/journal.pone.0184103 (PMC5617154; doi:10.1371/journal.pone.0184103)
Supplement: S1 File — (ZIP) [file pone.0184103.s001.zip › Iranian electricity power industry statistics-2013-2014/32.xlsx]

## Sheet: 32
														(kM)
	Table 32 : Length of Low-Voltag Lines at end of the Years 2002 - 2012
	Year	2013	2012	2011	2010	2009	2008	2007	2006	2005	2004	2003	Growth in 2013 (%)	Average Annual Growth (%)
	Overhead Lines	281848	271052	264900	258635	250400	241592	232825	226750	220145	212693	205510	4	3.2
	Under Ground Lines	43313	42762	40791	39190	37309	35115	33001	31411	29451	27103	25532	1.3	5.4
	Total	325161	313814	305691	297825	287709	276707	265826	258161	249596	239796	231042	3.6	3.5
