# Supplementary material for: Robust network data envelopment analysis approach to evaluate the efficiency of regional electricity power networks under uncertainty
Source: PLoS One. 2017 Sep 27;12(9):e0184103. doi: 10.1371/journal.pone.0184103 (PMC5617154; doi:10.1371/journal.pone.0184103)
Supplement: S1 File — (ZIP) [file pone.0184103.s001.zip › Iranian electricity power industry statistics-2013-2014/33.xlsx]

## Sheet: 33
	Table 33 : Statistical Comparision of Distributioin Substation at the end of the Years 2003 - 2013
	Year	Overhead Substation		Ground Substation		Total substations		Average Capacity
		No. of Units	Capacity	No. of Units	Capacity	No. of Units	Capacity
			(MVA)		(MVA)		(MVA)	(kVA)
	2003	270133	39425	21191	15532	291324	54957	188.646
	2004	291635	42420	21824	15948	313459	58368	186.206
	2005	316940	46268	22897	16686	339837	62954	185.248
	2006	338749	49272	25400	18939	364149	68211	187.316
	2007	362283	52355	25728	18899	388011	71309	183.781
	2008	390762	56639	27127	20378	417889	77017	184.3
	2009	420101	60508	28433	21140	448534	81684	182.113
	2010	449481	64824	29617	21993	479098	86817	181.21
	2011	482333	69050	30637	22824	512970	91874	179.1
	2012	508108	72041	31797	23488	539905	95529	177.295
	2013	535121	75910	32914	24459	568035	100369	176.94
	Growth in 2013 (%)	5.31639	5.37055	3.51291	4.13403	5.21018	5.06652
	Average Annual Growth	7.1	6.8	4.5	4.6	6.9	6.2
	2003-2013 (%)
