# Supplementary material for: Robust network data envelopment analysis approach to evaluate the efficiency of regional electricity power networks under uncertainty
Source: PLoS One. 2017 Sep 27;12(9):e0184103. doi: 10.1371/journal.pone.0184103 (PMC5617154; doi:10.1371/journal.pone.0184103)
Supplement: S1 File — (ZIP) [file pone.0184103.s001.zip › Iranian electricity power industry statistics-2013-2014/35.xlsx]

## Sheet: 35
											(1000 customers)
	Table 35 : Trend of Changes of the Number of Customers in Various Consuming Sectors at the end of the Year 2003 -2013
	Consumption Sectors	2013	2012	2011	2010	2009	2008	2007	2006	2005	2004	2003
	Residential	24670	23467	22224	21045	19844	18715	17769	16989	16400	15719	15041
	Public	1283	1181	1083	1013	952	856	789	749	675	634	599
	Agricultural	330	307	285	258	202	174	151	138	127	116	106
	Industrial	194	185	174	159	161	165	166	152	131	121	110
	Others Consumption	3810	3611	3399	3223	3031	2828	2668	2531	2320	2216	2120
	Street Lighting	127	118	112	81	81	70	61	47	37	30	23
	Total	30287	28751	27165	25698	24190	22738	21544	20559	19653	18806	17976
	* No Included in total
