# Supplementary material for: Robust network data envelopment analysis approach to evaluate the efficiency of regional electricity power networks under uncertainty
Source: PLoS One. 2017 Sep 27;12(9):e0184103. doi: 10.1371/journal.pone.0184103 (PMC5617154; doi:10.1371/journal.pone.0184103)
Supplement: S1 File — (ZIP) [file pone.0184103.s001.zip › Iranian electricity power industry statistics-2013-2014/36.xlsx]

## Sheet: 36
												(GWh)
	Table 36 : Trend of Energy Consumption in Various Consuming Sectors at the end of the Years 2003-2013
	Consumption Sectors	2013	2012	2011	2010	2009	2008	2007	2006	2005	2004	2003
	Residential	64379	61351	56774	60908	55630	52896	50777	48085	44108	40564	37967
	Public	17831	17810	16751	21308	21827	20428	19648	18329	16350	15021	13714
	Agricultural	33103	31647	30020	24189	21405	21179	17670	17666	16469	15489	13859
	Industrial	70634	67107	63944	61486	54887	52110	49772	46590	43123	40343	36951
	Others Consumption	13377	12599	12664	12725	11015	10742	9953	9320	8542	7863	7461
	Street Lighting	3765	3635	3752	3564	3674	4091	4510	4608	4305	5188	4672
	Total	203089	194149	183905	184180	168438	161446	152330	144598	132897	124468	114624
