# Supplementary material for: Robust network data envelopment analysis approach to evaluate the efficiency of regional electricity power networks under uncertainty
Source: PLoS One. 2017 Sep 27;12(9):e0184103. doi: 10.1371/journal.pone.0184103 (PMC5617154; doi:10.1371/journal.pone.0184103)
Supplement: S1 File — (ZIP) [file pone.0184103.s001.zip › Iranian electricity power industry statistics-2013-2014/37.xlsx]

## Sheet: 37
							(Rial/kWh)
	Table 37 : Average Rate of Electricity Sales to Various Consuming Sectors based on Current Prices at the end of the Years 2003 - 2013
	Year	Residential	Public	Agricultural	Industrial	Others	Total Average
	2003	97	152	14	162.91	412.01	131.76
	2004	107.1	175.89	16.01	185.02	515.25	151.06
	2005	102.74	176.81	21.56	201.4	449.6	152
	2006	102.92	181.7	21.25	200.41	541.16	152.78
	2007	124.67	159.61	20.97	205.86	507.95	164.98
	2008	119.4	228	22	204.7	407.1	174.5
	2009	129	152	21	206	501	165
	2010	142.3	226.5	46.8	263.6	599.1	208.7
	2011	334.8	501.6	125.7	441.9	1275.3	409.5
	2012	337.5	491	131.1	427.5	1339.5	407
	2013	346.7	516.3	133.4	442.6	1342.2	418.5
	Average Annual Growth 2002-2012 (%)	13.6	13	25.3	10.5	12.5	12.3
