# Supplementary material for: Robust network data envelopment analysis approach to evaluate the efficiency of regional electricity power networks under uncertainty
Source: PLoS One. 2017 Sep 27;12(9):e0184103. doi: 10.1371/journal.pone.0184103 (PMC5617154; doi:10.1371/journal.pone.0184103)
Supplement: S1 File — (ZIP) [file pone.0184103.s001.zip › Iranian electricity power industry statistics-2013-2014/38.xlsx]

## Sheet: 38
								(Rial/Kwh)
	Table 38 : Average Rate of Electricity Sales to Various Consuming Sectors based on Constant Prices of 2004 at the end of the Years 2003- 2013
	Year	Residential	Public	Agricultural	Industrial	Others	Average	Inflation Indices
	2003	111.9	175.3	16.1	187.9	475.2	152	86.7
	2004	107.1	175.9	16	185	515.3	151	100
	2005	93.1	160.2	19.5	182.6	488.9	137.8	110.4
	2006	83.3	147.1	17.2	162.3	438.2	123.7	123.5
	2007	85.2	109.2	14.3	140.8	347.4	112.8	146.2
	2008	65.1	124.4	12	111.7	222.1	95.2	*
	2009	63.6	74.9	10.3	101.5	246.8	81.3	*
	2010	62.3	99.3	20.5	115.5	262.5	91.4	*
	2011	120.8	180.9	45.3	159.4	460.1	147.7	*
	2012	93.4	135.8	36.3	118.3	370.5	112.6	*
	2013	71.1	105.9	27.4	90.8	275.3	85.8
	Average Annual Growth 2003-2013 (%)	-4.4	-4.9	5.5	-7	-5.3	-5.6
