# Supplementary material for: Robust network data envelopment analysis approach to evaluate the efficiency of regional electricity power networks under uncertainty
Source: PLoS One. 2017 Sep 27;12(9):e0184103. doi: 10.1371/journal.pone.0184103 (PMC5617154; doi:10.1371/journal.pone.0184103)
Supplement: S1 File — (ZIP) [file pone.0184103.s001.zip › Iranian electricity power industry statistics-2013-2014/39.xlsx]

## Sheet: 39
	Table 39 : Education Profile of the Power Industry Personnel at the end of the Years 2003 - 2013
	Year		Degree
			Below Diploma	High School Bac.	University	BA/BS & Higher	Total
	2003	Person	20786	12329	8619	10455	52429
		%	39.646	23.5156	16.4394	19.9413
	2004	Person	19188	11561	8911	10883	50543
		%	37.9637	22.8736	17.6305	21.5322
	2005	Person	16850	11001	9026	11745	48622
		%	34.6551	22.6256	18.5636	24.1557
	2006	Person	15718	10513	9433	11846	47510
		%	33.0836	22.128	19.8548	24.9337
	2007	Person	14445	10052	9786	12252	46535
		%	31.0412	21.6009	21.0293	26.3286
	2008	Person	12560	8448	10732	13159	44899
		%	27.9739	18.8156	23.9025	29.308
	2009	Person	11048	7831	10881	14131	43891
		%	25.1714	17.8419	24.791	32.1957
	2010	Person	9403	7370	10081	14857	41711
		%	22.5432	17.6692	24.1687	35.6189
	2011	Person	8865	10277	13437	16870	49449
		%	17.9276	20.783	27.1735	34.116
	2012	Person	6863	9453	12285	18523	47124
		%	14.5637	20.0598	26.0695	39.3069
	2013	Person	5584	9341	11516	20606	47047
		%	12	20	24	44
