# Supplementary material for: Robust network data envelopment analysis approach to evaluate the efficiency of regional electricity power networks under uncertainty
Source: PLoS One. 2017 Sep 27;12(9):e0184103. doi: 10.1371/journal.pone.0184103 (PMC5617154; doi:10.1371/journal.pone.0184103)
Supplement: S1 File — (ZIP) [file pone.0184103.s001.zip › Iranian electricity power industry statistics-2013-2014/4.xlsx]

## Sheet: 4
							(103kg)
	Table (4) : Amount of Various Air Polluting of MOE Thermal Power Plants Based on Power Plant Type in 2012
	Fuel	Natural Fuel (MW)	NOX	SO2	CO2	CH	SPM
	Steam	15829	102508	724462	62997337	6697.7	17530.8
	Gas	24877	80291.1	102092	48998554	2952	10048.4
	Combined Cycle	17848	73277.4	91441	44818516	2669.8	9104.8
	Diesel	439	130	392.5	66200	8	24.9
	Total	58993	256206	918388	156880607	12327.5	36708.9
