# Supplementary material for: Robust network data envelopment analysis approach to evaluate the efficiency of regional electricity power networks under uncertainty
Source: PLoS One. 2017 Sep 27;12(9):e0184103. doi: 10.1371/journal.pone.0184103 (PMC5617154; doi:10.1371/journal.pone.0184103)
Supplement: S1 File — (ZIP) [file pone.0184103.s001.zip › Iranian electricity power industry statistics-2013-2014/40.xlsx]

## Sheet: 40
												(Person)
	Table 40 : The Quantitative Change of the Work Forc in the Main Body of the Electric Power Industry at the end of the Years 2003-2013
	Institutions	Year
		2013	2012	2011	2010	2009	2008	2007	2006	2005	2004	2003
	Tavanir Co	882	905	921	580	610	663	621	644	618	741	782
	REC.s	17985	17147	17794	9895	10555	11334	11989	12569	12721	13287	14259
	Generation Co.s & Dams	10249	10110	10425	10369	10605	10895	10611	10582	10677	10770	10547
	Distribution Co.	16499	17564	18893	18922	19962	20317	21752	21883	22394	23717	24870
	Others*	1432	1398	1416	1948	1908	1744	1609	1832	2212	2028	1731
	Total	47047	47124	49449	41714	43640	44953	46582	47510	48622	50543	52189
	* Other companies include Iran Power Development Co,SUNA,SABA & Iran Power Plant Repairs Co & Iran Grid Management Co.
