# Supplementary material for: Robust network data envelopment analysis approach to evaluate the efficiency of regional electricity power networks under uncertainty
Source: PLoS One. 2017 Sep 27;12(9):e0184103. doi: 10.1371/journal.pone.0184103 (PMC5617154; doi:10.1371/journal.pone.0184103)
Supplement: S1 File — (ZIP) [file pone.0184103.s001.zip › Iranian electricity power industry statistics-2013-2014/41.xlsx]

## Sheet: 41
										(Person)
	Table 41 : Number of the Power Industry Personnel in Respect to Various Factors at the end of 2013
	Categories			Tavanir	RECs	Generation Co.	Distribution Co.	Other Companies	Total	Hydro Power Plants
	Year of Service	0-5		262	7873	2402	3963	409	14909	290
		6-10		121	2856	1888	1763	355	6983	463
		11-15		80	2052	1140	2842	219	6333	349
		16-20		42	1275	1633	2516	167	5633	136
		21-25		132	2112	932	3370	110	6656	160
		26-30		153	1378	542	1739	126	3938	201
		30& More		92	439	67	306	46	950	46
		Total		882	17985	8604	16499	1432	45402	1645
	Rank	1-10		89	17985	2219	4123	1432	25848	236
		11-15		198		4595	8736		13529	493
		16-20		256		1527	3375		5158	152
		Others		339		263	265		867	764
		Total		882	17985	8604	16499	1432	45402	1645
