# Supplementary material for: Robust network data envelopment analysis approach to evaluate the efficiency of regional electricity power networks under uncertainty
Source: PLoS One. 2017 Sep 27;12(9):e0184103. doi: 10.1371/journal.pone.0184103 (PMC5617154; doi:10.1371/journal.pone.0184103)
Supplement: S1 File — (ZIP) [file pone.0184103.s001.zip › Iranian electricity power industry statistics-2013-2014/42.xlsx]

## Sheet: 42
							(Person)
	Table (42): Number of employees of the main body of electricity industry to the separation in the year 2013
	TAVANIR		Regional Power Electric Co.		Generation Management and Hydroelectric Power Plant		Distribution Co.
	Managing Director	231	Managing Director	4249	Managing Director	743	Managing Director	844
	Deputy for Distribution Coordination	65	Human Resources	734	Manager Power Plant	84	Design and Supervision	1270
	Deputy for Power Planning & Grid Development	53	Financial Suport	1896	Planning and Engineering	620	Planning and Research	640
	Deputy for Generation Coordination	76	Planning and Research	636	Support	1533	Development and Optimization	310
	Economic Affairs Deputy for Financial	343	Design and Development	881	Operation	3912	Support	4485
	Human Resources and Research Affairs	114	Distribution Transmission and Operation	9589	Chemical	847	Operation	8950
					Transmission	166
					Maintenance	1983
					Fire Fighting	361
	Total	882	Total	17985	Total	10249	Total	16499
	Suriname		0.389	1.9842	1.8453	0	0	0.43
	Macau		0.352	1.51472	1.60069	0.001	0.193	0.46
	New Caledonia		0.348	1.58119	1.4705	0	0	0.20783
	Guinea		0.331	0.855	0.79515	0	0	8.36
	Liberia		0.33	0.488802	0.454586	0	0	3.24
	Virgin Islands, U.S.		0.323	1.03507	0.962618	0	0	0.123494
	Uganda		0.322	1.77529	1.40102	0.25	0	25
	Guam		0.302	0.83503	0.776578	0	0	0.160749
	Guyana		0.3009	0.808	0.75144	0	0	0.76
	Madagascar		0.284	0.840192	0.781379	0	0	16.92
	Mali		0.25	0.7	0.651	0	0	12.62
	Haiti		0.244	0.618	0.57474	0	0	8.22
	Malawi		0.242	1.088	1.01184	0	0	11.87
	Senegal		0.237	1.73663	1.61506	0	0	9.85
	Netherlands Antilles		0.21	1.00459	0.934271	0	0	0.22
	Fiji		0.199	0.75	0.6975	0	0	0.83
	Bermuda		0.168	0.643	0.59799	0	0	0.064
	Barbados		0.1655	0.8	0.744	0	0	0.27
	French Guiana		0.165	0.460056	0.427852	0	0	0.182239
	Aruba		0.149	0.807699	0.75116	0	0	0.1
	French Polynesia		0.133	0.38	0.3534	0	0	0.257815
	Botswana		0.132	0.93	1.8899	0	1.025	1.77
	Luxembourg		0.129	2.51095	5.73518	2.9	6.3	0.45
	Sierra Leone		0.124	0.255315	0.237443	0	0	4.76
	Swaziland		0.124	0.402	1.17286	0	0.799	1.07
	Mauritania		0.123	0.190192	0.176879	0	0	2.81
	Benin		0.122	0.285208	0.565243	0	0.3	6.56
	Burkina Faso		0.121	0.361	0.33573	0	0	12.62
	Congo (Brazzaville)		0.118	0.348	0.57364	0	0.25	3.63
	Cayman Islands		0.115	0.410825	0.382068	0	0	0.036273
	Martinique		0.115	1.1776	1.09517	0	0	0.422225
	Greenland		0.106	0.245	0.22785	0	0	0.05636
	Niger		0.105	0.2662	0.327566	0	0.08	11.54
	Djibouti		0.09	0.18	0.1674	0	0	0.69
	Faroe Islands		0.086	0.22	0.2046	0	0	0.046
	Somalia		0.08	0.240292	0.223472	0	0	7.89
	Lesotho		0.0757	0.314	0.30802	0	0.016	1.8
	Saint Lucia		0.0664	0.27026	0.251342	0	0	0.15
	U.S. Pacific Islands		0.062	0.192	0.17856	0	0	0.02
	Western Sahara		0.058	0.09	0.0837	0	0	0.259
	Belize		0.052	0.117	0.10881	0	0	0.25
	Grenada		0.0425	0.149	0.13857	0	0	0.08
	Central African Republic		0.04	0.106	0.09858	0	0	3.82
	Burundi		0.036	0.132	0.13776	0	0.015	6.6
	Gibraltar		0.035	0.10404	0.0967572	0	0	0.02771
	Rwanda		0.035	0.166688	0.195019	0	0.04	8.27
	Togo		0.035	0.108849	0.451229	0	0.35	5.29
	American Samoa		0.035	0.13	0.1209	0	0	0.06867
	Cambodia		0.035	0.108126	0.100557	0	0	13.81
	Chad		0.029	0.0961343	0.0894049	0	0	8.35
	Gambia, The		0.029	0.0903125	0.0839906	0	0	1.39
	Seychelles		0.028	0.218028	0.202766	0	0	0.08
	Saint Pierre and Miquelon		0.027	0.0430756	0.0400603	0	0	0.00695
	Antigua and Barbuda		0.027	0.110803	0.103047	0	0	0.0674
	Samoa		0.026	0.122	0.11346	0	0	0.18
	Maldives		0.025	0.124445	0.115734	0	0	0.31
	Guinea-Bissau		0.021	0.055	0.05115	0	0	1.45
	Saint Kitts and Nevis		0.02	0.105849	0.0984394	0	0	0.04
	Dominica		0.019	0.0684089	0.0636203	0	0	0.08
	Saint Vincent/Grenadines		0.0156	0.0912022	0.0848181	0	0	0.1164
	Virgin Islands, British		0.013	0.0362812	0.0337415	0	0	0.021271
	Solomon Islands		0.012	0.032	0.02976	0	0	0.46
	Vanuatu		0.012	0.0484237	0.045034	0	0	0.21
	Sao Tome and Principe		0.01	0.017	0.01581	0	0	0.16
	Cook Islands		0.01	0.027	0.02511	0	0	0.020809
	Nauru		0.01	0.03	0.0279	0	0	0.012329
	Falkland Islands		0.009	0.0190556	0.0177217	0	0	0.002931
	Tonga		0.008	0.0247934	0.0230579	0	0	0.1
	Cape Verde		0.007	0.0430756	0.0400603	0	0	0.45
	Comoros		0.005	0.0238356	0.0221671	0	0	0.75
	Equatorial Guinea		0.005	0.0266914	0.024823	0	0	0.48
	Turks and Caicos Islands		0.004	0.005	0.00465	0	0	0.0187
	Saint Helena		0.004	0.005	0.00465	0	0	0.00731
	Kiribati		0.002	0.007	0.00651	0	0	0.096349
	Montserrat		0.001	0.0018	0.001674	0	0	0.008284
	Niue		0.001	0.003	0.00279	0	0	0.002134
	Antarctica		0	0	0	0	0	--
	Eritrea		0	0.246626	0.229362	0	0	4.33
	Namibia		0	1.16663	1.91997	0.065	0.9	1.96
	Wake Island		0	0	0	0	0	--
