# Supplementary material for: Robust network data envelopment analysis approach to evaluate the efficiency of regional electricity power networks under uncertainty
Source: PLoS One. 2017 Sep 27;12(9):e0184103. doi: 10.1371/journal.pone.0184103 (PMC5617154; doi:10.1371/journal.pone.0184103)
Supplement: S1 File — (ZIP) [file pone.0184103.s001.zip › Iranian electricity power industry statistics-2013-2014/43.xlsx]

## Sheet: 43
	Table (43): A Glance at the Statistics of the Global Electricity (2011)
	Description	Inatalled Capacity (1000 MW)					Net Electricity Generation	Electricity Consumption	Population (106 Person)	Net per Capita Electricity Generation (kWh)	Net per Capita Electricity Consumption (kWh)
		Thermal Plants	Nuclear Plants	Hydro Plants	Renewable Plants	Total	(109 kWh)
	Former U.S.S.R	248.8	37.1	70.4	0.96	360.2	1453.2	1270.7	288.5	5037.1	4404.5
	Europe	498.1	125.8	171.6	183	1024.3	3558.2	3307.2	608.9	5843.7	5431.4
	N. America	876.5	115.3	165.2	73.8	1253.3	5002.7	4667.5	459.4	10889.6	10160
	Asia & Oceania	1453	84.9	359.2	166.7	2066.1	8409.4	7749.4	3838.9	2190.6	2018.7
	S&C. America	106.9	2.8	144.6	15.6	270.9	1146.3	976.7	477.6	2400.1	2045
	Africa	106.5	1.83	25.6	1.78	137.7	654.8	580.5	1049.5	623.9	553.1
	Middel East	205.8	0	12.45	0.33	218.5	856.3	746.5	217.3	3940.6	3435.3
	World	3495.6	367.8	949.1	392.1	5331	225.8	19298.5	6940	32.5	2780.8
	Iran (2010)	55.4	0	8.7	1.1	65.2	240	184	75.3	3187.3	2444
	Iran`s World Share	1.6	0	0.9	0.3	1.2	106.3	1	1.1
	*Source : www.eia.doe.gov
