# Supplementary material for: Robust network data envelopment analysis approach to evaluate the efficiency of regional electricity power networks under uncertainty
Source: PLoS One. 2017 Sep 27;12(9):e0184103. doi: 10.1371/journal.pone.0184103 (PMC5617154; doi:10.1371/journal.pone.0184103)
Supplement: S1 File — (ZIP) [file pone.0184103.s001.zip › Iranian electricity power industry statistics-2013-2014/44-1.xlsx]

## Sheet: 44-1
	Table 44-1 : Summary of the Electricity Situation in the Major Developing Countries at the end of 2010
	Country	Population (106 Person)	Installed Capacity (103MW)	Net Electricity Generation (109 kWh)	Consumption (109kWh)	Export (109kwh)	Import (109kwh)	Per Capita Capacity (W)	Per Capita Generation (kWh)	Per Capita Consumption (kWh)	Operation Indices (%)
	China	1330	988	3904	3634	19.1	5.5	743	2935	2732	45.1
	India	1173	208	904	699	0.1	5.6	177	771	596	49.6
	Brazil	201	114	705	456	1.3	35.9	566	2520	2266	50.9
	South Korea	49	85	468	450	0	0	1741	9613	9242	63
	Mexico	112	62	257	212	1.3	0.6	551	2287	1888	47.4
	Iran	77	62	219	183	6.7	3	807	2853	2375	40.3
	Turkey	78	50	201	170	1.9	1.1	637	2588	2190	46.4
	Saudi Arabia	26	49	212	191	0	0	1906	8249	7418	49.4
	Thailand	67	48	145	141	1.6	7.3	719	2166	2099	34.4
	Indonesia	243	34	161	145	0	0	140	663	597	54
	Egypt	80	27	139	122	1.6	0.2	334	1724	1521	58.8
	Pakistan	184	22	90	74	0	0	121	486	404	45.9
	Source: www.eia.doe.gov
