# Supplementary material for: Robust network data envelopment analysis approach to evaluate the efficiency of regional electricity power networks under uncertainty
Source: PLoS One. 2017 Sep 27;12(9):e0184103. doi: 10.1371/journal.pone.0184103 (PMC5617154; doi:10.1371/journal.pone.0184103)
Supplement: S1 File — (ZIP) [file pone.0184103.s001.zip › Iranian electricity power industry statistics-2013-2014/44-2.xlsx]

## Sheet: 44-2
	Table 44-2 : Summary of the Electricity Situation in the Major Developing Countries at the end of 2011
	Country	Population (106 Person)	Installed Capacity (103MW)	Net Electricity Generation (109 kWh)	Consumption (109kWh)	Export (109kwh)	Import (109kwh)	Per Capita Capacity (W)	Per Capita Generation (kWh)	Per Capita Consumption (kWh)	Operation Indices (%)	Annual Growth of Capita Net Generation
	China	1310.6	1100.5	4490.5	4207.7	1.2	6.6	839.692	3426.29	3210.51	46.5801	3.28
	India	1189.2	237.9	974.9	757.9	0.13	5.6	200.05	819.795	637.319	46.7801	-5.69
	Brazil	197.6	119.1	530.4	478.8	2.5	38.4	602.733	2684.21	2423.08	50.8379	-0.12
	South Korea	48.75	84.9	489.6	472.2	0	0	1741.54	10043.1	9686.15	65.8309	4.49
	Mexico	113.7	61.5	278.5	232.3	1.2	0.65	540.897	2449.43	2043.1	51.6947	9.06
	Iran	75.3	65.2	240	184	8.7	3.7	865.87	3187.25	2443.56	42.0203	4.27
	Turkey	78.9	53.9	218.6	187.1	3.6	4.6	683.143	2770.6	2371.36	46.2975	-0.22
	Saudi Arabia	26.1	51.1	235.1	211.6	0	0	1957.85	9007.66	8107.28	52.5204	6.32
	Thailand	66.7	48.5	140.8	139	1.6	10.7	727.136	2110.94	2083.96	33.1403	-3.66
	Indonesia	246.1	41	172.7	156	0	0	166.599	701.747	633.889	48.0844	-10.95
	Egypt	82.1	27.8	147.7	129.4	1.6	0.01	338.611	1799.03	1576.13	60.6501	3.15
	Pakistan	187.3	22.7	89.9	73.8	0	0	121.196	479.979	394.02	45.2095	-1.5
	Source: www.eia.doe.gov
