# Supplementary material for: Robust network data envelopment analysis approach to evaluate the efficiency of regional electricity power networks under uncertainty
Source: PLoS One. 2017 Sep 27;12(9):e0184103. doi: 10.1371/journal.pone.0184103 (PMC5617154; doi:10.1371/journal.pone.0184103)
Supplement: S1 File — (ZIP) [file pone.0184103.s001.zip › Iranian electricity power industry statistics-2013-2014/45.xlsx]

## Sheet: 45
						(MW)
	Table 45 : Time Schedual of Entering the final Thermal & Hydro Elec. Power Plants in being Constracted by Gov.& non Gov. Sec.
	Type		2014	2015	2016	2017
	Steam	Gov.	0	0	0	1950
	C.C (Steam)	Gov.	970	1448	484	0
		Non Gov.	1132	2586	1290	480
		Total	2102	4034	1774	480
	Gas	Gov.	50	50	0	0
	Hydro		755	1010	311	527
	Renewable Energy		6	140	6	0
		CHP	480	480	480	480
		Total Gov.	1781	2648	801	2477
		Total Non Gov.	1612	3066	1770	960
		Grand Total	3393	5714	2571	3437
		Cumulative Sum. Gov. & non Gov. Increasing Capacity	3393	9107	3393	3393
		Total Nominal Capacity	73673	79387	81958	85395
	At the end of the year of 2012 county nominal capacity was 68941 MW.
