# Supplementary material for: Robust network data envelopment analysis approach to evaluate the efficiency of regional electricity power networks under uncertainty
Source: PLoS One. 2017 Sep 27;12(9):e0184103. doi: 10.1371/journal.pone.0184103 (PMC5617154; doi:10.1371/journal.pone.0184103)
Supplement: S1 File — (ZIP) [file pone.0184103.s001.zip › Iranian electricity power industry statistics-2013-2014/46.xlsx]

## Sheet: 58
						$
	Table 46 : The Rate of Engineering services and equipment SUNIR CO
		Country	Value of Exports	Sales in the End of 2012	sale in 2013	Sales in the End of 2013
	1	pakistan	345.51	158.3	80	238.32
	2	pakistan	231.78	136.85	67.4	204.28
	3	Iraq	1371.11	1161.31	94.6	1255.9
	4	Ethiopa	175.9	137.26	35.9	173.14
	5	Sri Lanka	1939.57	891	386.2	1277.15
	6	Oman	1385	454.91	59.7	514.61
	7	Iraq	244.89	138.26	106.6	244.89
	8	pakistan	1776.66	202.38	188	390.4
	9	Armenia	3765.31	62.84	50.4	113.24
	10	Afghanistan	371.65	11.11	169.6	180.73
	11	Iraq	1800.96	168.8	363.1	531.86
	12	Afghanistan	22.57	0.54	0.3	0.89
	13	pakistan	303.03	0	3.9	3.92
	14	Kordestan	138.15	0	70.6	70.62
	15	Turkmenistan	82.14	0	67.8	67.78
