# Supplementary material for: Robust network data envelopment analysis approach to evaluate the efficiency of regional electricity power networks under uncertainty
Source: PLoS One. 2017 Sep 27;12(9):e0184103. doi: 10.1371/journal.pone.0184103 (PMC5617154; doi:10.1371/journal.pone.0184103)
Supplement: S1 File — (ZIP) [file pone.0184103.s001.zip › Iranian electricity power industry statistics-2013-2014/47.xlsx]

## Sheet: 47
	Table 47 : Statistical Comparison of the Electricity Indices of 40 Top Countries in the Year 2011
	No.	Country	Population (106 Person)	Installed Capacity (GW)	Net Electricity Generation (109 Kwh)	Net Electricity Consumption (109 Kwh)	Electricity Exports (109 Kwh)	Electricity Imports (109 Kwh)	Capacity per Capita (Watt)	Net Generation per Capita (Kwh)	Consumption per Capita (Kwh)	Operation Index (%)
	1	United States	311.6	1052.9	4100.1	3882.6	15	52.3	3379.01	13158.2	12460.2	44.4532
	2	China	1310.6	1100.5	4490.5	4207.7	1.2	6.6	839.692	3426.29	3210.51	46.5801
	3	Japan	127.5	287.4	1031.2	983	0	0	2254.12	8087.84	7709.8	40.9593
	4	Russia	142.5	231.6	996.8	869.3	24.1	1.56	1625.26	6995.09	6100.35	49.1321
	5	India	1189.2	237.9	974.9	757.9	0.13	5.6	200.05	819.795	637.319	46.7801
	6	Germany	81.5	159.5	567.3	537.9	54.8	51	1957.06	6960.74	6600	40.6021
	7	Canada	34	138.6	623	551.6	51	14.4	4076.47	18323.5	16223.5	51.3122
	8	France	65.3	130.4	532.6	447.1	65.9	9.5	1996.94	8156.2	6846.86	46.6251
	9	Brazil	197.6	119.1	530.4	478.8	2.5	38.4	602.733	2684.21	2423.08	50.8379
	10	Italy	61	118.2	286.4	311.2	1.8	47.5	1937.7	4695.08	5101.64	27.66
	11	Spain	46.8	101.8	276.8	243.9	14	7.9	2175.21	5914.53	5211.54	31.0395
	12	United Kingdom	62.7	93.15	342.5	320.8	2.5	8.7	1485.65	5462.52	5116.43	41.9733
	13	Korea,South	48.75	84.9	489.6	472.2	0	0	1741.54	10043.1	9686.15	65.8309
	14	Iran	75.3	65.2	232	184	8.7	3.7	865.87	3081.01	2443.56	40.6197
	15	Mexico	113.7	61.5	278.5	232.3	1.2	0.65	540.897	2449.43	2043.1	51.6947
	16	Australia	21.76	61.9	240.2	226.9	0	0	2844.67	11038.6	10427.4	44.2974
	17	Ukraine	45.1	54.9	184	157.6	4.3	1.2	1217.29	4079.82	3494.46	38.2597
	18	Turkey	78.9	53.9	218.6	187.1	3.6	4.6	683.143	2770.6	2371.36	46.2975
	19	Saudi Arabia	26.1	51.1	235.1	211.6	0	0	1957.85	9007.66	8107.28	52.5204
	20	Thailand	66.7	48.5	140.8	139	1.6	10.7	727.136	2110.94	2083.96	33.1403
	21	South Africa	49	44.3	243.4	218.3	15	11.9	904.082	4967.35	4455.1	62.721
	22	Taiwan	23.2	48.7	235	224.8	0	0	2099.14	10129.3	9689.66	55.0852
	23	Sweden	9.1	35.3	145.9	128	19.7	12.5	3879.12	16033	14065.9	47.182
	24	Indonesia	246.1	41	172.7	156	0	0	166.599	701.747	633.889	48.0844
	25	Poland	38.4	34.3	153.4	137.5	12	6.8	893.229	3994.79	3580.73	51.0537
	26	Argentina	41.8	32.9	123.2	114.2	1.3	10.9	787.081	2947.37	2732.06	42.7475
	27	Norway	4.7	31.76	124.8	111.45	14.3	11.25	6757.45	26553.2	23712.8	44.857
	28	Egypt	82.1	27.8	147.7	129.4	1.6	0.01	338.611	1799.03	1576.13	60.6501
	29	Netherlands	16.7	27.9	106.9	111.35	11.5	20.6	1670.66	6401.2	6667.66	43.7391
	30	Malaysia	28.7	28.4	123.3	115.3	0.01	0.37	989.547	4296.17	4017.42	49.5611
	31	Venezuela	27.6	24.6	118.9	94.8	0.25	0.24	891.304	4307.97	3434.78	55.175
	32	U. Arab Emirates	5.1	26.1	97.9	82.5	8.1	0	5117.65	19196.1	16176.5	42.8192
	33	Pakistan	187.3	22.7	89.9	73.8	0	0	121.196	479.979	394.02	45.2095
	34	Austria	8.2	22.4	60.3	65	16.8	25	2731.71	7353.66	7926.83	30.7302
	35	Romania	21.9	21.4	58.8	49.7	5.3	3.4	977.169	2684.93	2269.41	31.366
	36	Portugal	10.8	20	49.9	48.6	3.9	6.7	1851.85	4620.37	4500	28.4817
	37	Kazakhstan	17.3	18.7	81.8	76.2	1.8	2.6	1080.92	4728.32	4404.62	49.9353
	38	Belgium	10.4	20.8	84.8	83.1	10.7	13.2	2000	8153.85	7990.38	46.5402
	39	Czech Republic	10.2	20	81.7	60.2	27.5	10.5	1960.78	8009.8	5901.96	46.6324
	40	Switzerland	7.85	20	60.6	58.7	32.2	34.8	2547.77	7719.75	7477.71	34.589
	Source: www.eia.doe.gov
		Iran	77.4	70.3	262.2	203.1	11	3.9	908.3	3387.6	2624	42.6
		Suriname		0.389	1.9842	1.8453	0	0	0.43	#VALUE!	#VALUE!
		Macau		0.352	1.51472	1.60069	0.001	0.193	0.46	#VALUE!	#VALUE!
		New Caledonia		0.348	1.58119	1.4705	0	0	0.20783	#VALUE!	#VALUE!
		Guinea		0.331	0.855	0.79515	0	0	8.36	#VALUE!	#VALUE!
		Liberia		0.33	0.488802	0.454586	0	0	3.24	#VALUE!	#VALUE!
		Virgin Islands, U.S.		0.323	1.03507	0.962618	0	0	0.123494	#VALUE!	#VALUE!
		Uganda		0.322	1.77529	1.40102	0.25	0	25	#VALUE!	#VALUE!
		Guam		0.302	0.83503	0.776578	0	0	0.160749	#VALUE!	#VALUE!
		Guyana		0.3009	0.808	0.75144	0	0	0.76	#VALUE!	#VALUE!
		Madagascar		0.284	0.840192	0.781379	0	0	16.92	#VALUE!	#VALUE!
		Mali		0.25	0.7	0.651	0	0	12.62	#VALUE!	#VALUE!
		Haiti		0.244	0.618	0.57474	0	0	8.22	#VALUE!	#VALUE!
		Malawi		0.242	1.088	1.01184	0	0	11.87	#VALUE!	#VALUE!
		Senegal		0.237	1.73663	1.61506	0	0	9.85	#VALUE!	#VALUE!
		Netherlands Antilles		0.21	1.00459	0.934271	0	0	0.22	#VALUE!	#VALUE!
		Fiji		0.199	0.75	0.6975	0	0	0.83	#VALUE!	#VALUE!
		Bermuda		0.168	0.643	0.59799	0	0	0.064	#VALUE!	#VALUE!
		Barbados		0.1655	0.8	0.744	0	0	0.27	#VALUE!	#VALUE!
		French Guiana		0.165	0.460056	0.427852	0	0	0.182239	#VALUE!	#VALUE!
		Aruba		0.149	0.807699	0.75116	0	0	0.1	#VALUE!	#VALUE!
		French Polynesia		0.133	0.38	0.3534	0	0	0.257815	#VALUE!	#VALUE!
		Botswana		0.132	0.93	1.8899	0	1.025	1.77	#VALUE!	#VALUE!
		Luxembourg		0.129	2.51095	5.73518	2.9	6.3	0.45	#VALUE!	#VALUE!
		Sierra Leone		0.124	0.255315	0.237443	0	0	4.76	#VALUE!	#VALUE!
		Swaziland		0.124	0.402	1.17286	0	0.799	1.07	#VALUE!	#VALUE!
		Mauritania		0.123	0.190192	0.176879	0	0	2.81	#VALUE!	#VALUE!
		Benin		0.122	0.285208	0.565243	0	0.3	6.56	#VALUE!	#VALUE!
		Burkina Faso		0.121	0.361	0.33573	0	0	12.62	#VALUE!	#VALUE!
		Congo (Brazzaville)		0.118	0.348	0.57364	0	0.25	3.63	#VALUE!	#VALUE!
		Cayman Islands		0.115	0.410825	0.382068	0	0	0.036273	#VALUE!	#VALUE!
		Martinique		0.115	1.1776	1.09517	0	0	0.422225	#VALUE!	#VALUE!
		Greenland		0.106	0.245	0.22785	0	0	0.05636	#VALUE!	#VALUE!
		Niger		0.105	0.2662	0.327566	0	0.08	11.54	#VALUE!	#VALUE!
		Djibouti		0.09	0.18	0.1674	0	0	0.69	#VALUE!	#VALUE!
		Faroe Islands		0.086	0.22	0.2046	0	0	0.046	#VALUE!	#VALUE!
		Somalia		0.08	0.240292	0.223472	0	0	7.89	#VALUE!	#VALUE!
		Lesotho		0.0757	0.314	0.30802	0	0.016	1.8	#VALUE!	#VALUE!
		Saint Lucia		0.0664	0.27026	0.251342	0	0	0.15	#VALUE!	#VALUE!
		U.S. Pacific Islands		0.062	0.192	0.17856	0	0	0.02	#VALUE!	#VALUE!
		Western Sahara		0.058	0.09	0.0837	0	0	0.259	#VALUE!	#VALUE!
		Belize		0.052	0.117	0.10881	0	0	0.25	#VALUE!	#VALUE!
		Grenada		0.0425	0.149	0.13857	0	0	0.08	#VALUE!	#VALUE!
		Central African Republic		0.04	0.106	0.09858	0	0	3.82	#VALUE!	#VALUE!
		Burundi		0.036	0.132	0.13776	0	0.015	6.6	#VALUE!	#VALUE!
		Gibraltar		0.035	0.10404	0.0967572	0	0	0.02771	#VALUE!	#VALUE!
		Rwanda		0.035	0.166688	0.195019	0	0.04	8.27	#VALUE!	#VALUE!
		Togo		0.035	0.108849	0.451229	0	0.35	5.29	#VALUE!	#VALUE!
		American Samoa		0.035	0.13	0.1209	0	0	0.06867	#VALUE!	#VALUE!
		Cambodia		0.035	0.108126	0.100557	0	0	13.81	#VALUE!	#VALUE!
		Chad		0.029	0.0961343	0.0894049	0	0	8.35	#VALUE!	#VALUE!
		Gambia, The		0.029	0.0903125	0.0839906	0	0	1.39	#VALUE!	#VALUE!
		Seychelles		0.028	0.218028	0.202766	0	0	0.08	#VALUE!	#VALUE!
		Saint Pierre and Miquelon		0.027	0.0430756	0.0400603	0	0	0.00695	#VALUE!	#VALUE!
		Antigua and Barbuda		0.027	0.110803	0.103047	0	0	0.0674	#VALUE!	#VALUE!
		Samoa		0.026	0.122	0.11346	0	0	0.18	#VALUE!	#VALUE!
		Maldives		0.025	0.124445	0.115734	0	0	0.31	#VALUE!	#VALUE!
		Guinea-Bissau		0.021	0.055	0.05115	0	0	1.45	#VALUE!	#VALUE!
		Saint Kitts and Nevis		0.02	0.105849	0.0984394	0	0	0.04	#VALUE!	#VALUE!
		Dominica		0.019	0.0684089	0.0636203	0	0	0.08	#VALUE!	#VALUE!
		Saint Vincent.Grenadines		0.0156	0.0912022	0.0848181	0	0	0.1164	#VALUE!	#VALUE!
		Virgin Islands, British		0.013	0.0362812	0.0337415	0	0	0.021271	#VALUE!	#VALUE!
		Solomon Islands		0.012	0.032	0.02976	0	0	0.46	#VALUE!	#VALUE!
		Vanuatu		0.012	0.0484237	0.045034	0	0	0.21	#VALUE!	#VALUE!
		Sao Tome and Principe		0.01	0.017	0.01581	0	0	0.16	#VALUE!	#VALUE!
		Cook Islands		0.01	0.027	0.02511	0	0	0.020809	#VALUE!	#VALUE!
		Nauru		0.01	0.03	0.0279	0	0	0.012329	#VALUE!	#VALUE!
		Falkland Islands		0.009	0.0190556	0.0177217	0	0	0.002931	#VALUE!	#VALUE!
		Tonga		0.008	0.0247934	0.0230579	0	0	0.1	#VALUE!	#VALUE!
		Cape Verde		0.007	0.0430756	0.0400603	0	0	0.45	#VALUE!	#VALUE!
		Comoros		0.005	0.0238356	0.0221671	0	0	0.75	#VALUE!	#VALUE!
		Equatorial Guinea		0.005	0.0266914	0.024823	0	0	0.48	#VALUE!	#VALUE!
		Turks and Caicos Islands		0.004	0.005	0.00465	0	0	0.0187	#VALUE!	#VALUE!
		Saint Helena		0.004	0.005	0.00465	0	0	0.00731	#VALUE!	#VALUE!
		Kiribati		0.002	0.007	0.00651	0	0	0.096349	#VALUE!	#VALUE!
		Montserrat		0.001	0.0018	0.001674	0	0	0.008284	#VALUE!	#VALUE!
		Niue		0.001	0.003	0.00279	0	0	0.002134	#VALUE!	#VALUE!
		Antarctica		0	0	0	0	0	--	#VALUE!	#VALUE!
		Eritrea		0	0.246626	0.229362	0	0	4.33	#VALUE!	#VALUE!
		Namibia		0	1.16663	1.91997	0.065	0.9	1.96	#VALUE!	#VALUE!
		Wake Island		0	0	0	0	0	--	#VALUE!	#VALUE!
