# Supplementary material for: Robust network data envelopment analysis approach to evaluate the efficiency of regional electricity power networks under uncertainty
Source: PLoS One. 2017 Sep 27;12(9):e0184103. doi: 10.1371/journal.pone.0184103 (PMC5617154; doi:10.1371/journal.pone.0184103)
Supplement: S1 File — (ZIP) [file pone.0184103.s001.zip › Iranian electricity power industry statistics-2013-2014/5.xlsx]

## Sheet: 5
								(103kg)
	Table(5) : Amount of Various Air polluting of MOE Thermal Power Plants Based on Fuel Type in 2013
	Fuel	Natural Fuel (106 Liter/106m6)	NOX	SO2	CO2	CO	CH	SPM
	Fuel Oil	15308	70603	662750	42051129	52	5648	14121
	Diesel Oil	12719	67965	205201	34609736	52	4169	13018
	Natural Gas	36387	115427	222	78912261	185	2183	8879
	Total	64414	253995	868173	155573126	289	12000	36018
