# Supplementary material for: Robust network data envelopment analysis approach to evaluate the efficiency of regional electricity power networks under uncertainty
Source: PLoS One. 2017 Sep 27;12(9):e0184103. doi: 10.1371/journal.pone.0184103 (PMC5617154; doi:10.1371/journal.pone.0184103)
Supplement: S1 File — (ZIP) [file pone.0184103.s001.zip › Iranian electricity power industry statistics-2013-2014/6.xlsx]

## Sheet: 6
	Table (6) : Outlook of the Electric Power Industry at the end of March 2014
	Description	Unit	Quantity
	Installed Capacity (MOE)	MW	70279
	Installed Capacity (The Whole Country)	MW	35897
	400kV Transmission Lines Length	km-Circuit	19915
	230kV Transmission Lines Length	km-Circuit	30300
	132kV sub-Transmission Lines Length	km-Circuit	23064
	63,66kV sub-Transmission Lines Length	km-Circuit	46240
	400kV Transmission Substation Capacity	MVA	54303
	230kV Transmission Substation Capacity	MVA	71605
	132kV Sub-Transmission Substation Capacity	MVA	27838
	63,66kV Sub-Transmission Substation Capacity	MVA	63270
	Medium Voltage Distribution Lines	Km	388823
	Low Voltage Distribution Lines	Km	325161
	Capacity of Distribution Transformers	MVA	100368
	Max. Supplied Load	MW	46474
	Max. Demand	MW	46474
	Annual Electricity Generation	GWh	262192
	Number of Customers	103Customers	30287
	Electricity Sale	GWh	203088
