# Supplementary material for: Robust network data envelopment analysis approach to evaluate the efficiency of regional electricity power networks under uncertainty
Source: PLoS One. 2017 Sep 27;12(9):e0184103. doi: 10.1371/journal.pone.0184103 (PMC5617154; doi:10.1371/journal.pone.0184103)
Supplement: S1 File — (ZIP) [file pone.0184103.s001.zip › Iranian electricity power industry statistics-2013-2014/7.xlsx]

## Sheet: 7
				(MW)
	Table(7): Operational Trend Forecast of New Power Plants
	Description	2014	2015	2016	2017
	Steam	0	0	0	1950
	Combined Cycle	2102	4034	1774	480
	Gas	50	50	0	0
	Hydro	755	1010	311	527
	.Renewable En	6	140	6	0
	CHP	480	480	480	480
	Total Increase	3393	5714	2571	3437
	Total	3393	9107	11678	15115
