# Supplementary material for: Robust network data envelopment analysis approach to evaluate the efficiency of regional electricity power networks under uncertainty
Source: PLoS One. 2017 Sep 27;12(9):e0184103. doi: 10.1371/journal.pone.0184103 (PMC5617154; doi:10.1371/journal.pone.0184103)
Supplement: S1 File — (ZIP) [file pone.0184103.s001.zip › Iranian electricity power industry statistics-2013-2014/8.xlsx]

## Sheet: 8
	Table(8): Forecast of Extensions in Sub-Transmission and Transmission Installation Until March 2017
	Description	(Voltage (kV	End of 2014	End of 2015	End of 2016	End of 2017	Annual Growth (%)
	Transmission Substation Capacity (MVA)	400 & 230	125908	133397	140825	148039	5.6
	Sub-Transmission Substation Capacity (MVA)	66,63& 132	91108	97314	103470	109449	6.3
	Transmission Lines Length (km-Circuit)	400 & 230	50215	53127	56016	58822	5.4
	Sub-Transmission Lines Length (km-Circuit)	66,63& 132	69304	73499	77660	81701	5.6
