# Supplementary material for: Robust network data envelopment analysis approach to evaluate the efficiency of regional electricity power networks under uncertainty
Source: PLoS One. 2017 Sep 27;12(9):e0184103. doi: 10.1371/journal.pone.0184103 (PMC5617154; doi:10.1371/journal.pone.0184103)
Supplement: S1 File — (ZIP) [file pone.0184103.s001.zip › Iranian electricity power industry statistics-2013-2014/9.xlsx]

## Sheet: 9
	Table(9): Forecast of Extensions in Distribution Installation until March 2016
	Description	Unit	End of 2014	End of 2015	End of 2016	Annual Growth (%)
	Number of Customers	103 Customers	30287	317779	33220	4.6
	Eenergy Sales	106 Kwh	203088	213542	224219	5
	Distribution Lines Length	km	713984	733658	752289	2.6
	Sub-Transmission Substation Capacity	MVA	100368	104554	108669	3.9
